# Supplementary material for: Immune cell infiltration landscape and immune marker molecular typing in preeclampsia
Source: Bioengineered. 2021 Feb 4;12(1):540–54. doi: 10.1080/21655979.2021.1875707 (PMC8806319; doi:10.1080/21655979.2021.1875707)
Supplement: Supplemental Material [file KBIE_A_1875707_SM5546.zip]

Archive with 8 entries (7 files):
- supplement/
- supplement/GraphicalAbstract.jpg
- supplement/Supplement Figure 1 300ppi.tif
- supplement/Supplementary Table1.txt
- supplement/Supplementary Table2.txt
- supplement/Supplementary Table3.txt
- supplement/Supplementary Table4.csv
- supplement/Supplementary Table5.txt
