# Supplementary material for: Immune cell infiltration landscape and immune marker molecular typing in preeclampsia
Source: Bioengineered. 2021 Feb 4;12(1):540–54. doi: 10.1080/21655979.2021.1875707 (PMC8806319; doi:10.1080/21655979.2021.1875707)
Supplement: Supplemental Material [file KBIE_A_1875707_SM5546.zip › supplement/Supplementary Table1.txt]

logFC	AveExpr	t	P.Value	adj.P.Val	B	diff_type
FLT1	0.878449197369598	12.0098228586802	11.2521775593785	5.52755953670701e-22	5.09640989284387e-19	39.3159001049418	up
NDRG1	0.717310521909319	11.0380548951918	10.044286085648	1.07519036876227e-18	4.95662759999404e-16	31.9100648084255	up
LEP	2.12038426935914	10.1628231320693	9.50234154157929	3.04623835455353e-17	9.36210587632784e-15	28.6406805436576	up
PROCR	0.57089217978972	10.3903351066993	9.10517248059892	3.42762282314941e-16	7.90067060735939e-14	26.2749965113303	up
PIK3CB	0.42356110959156	10.342611285891	8.85534269555521	1.54716478566155e-15	2.85297186475989e-13	24.8025397864553	up
SIGLEC6	0.720510224791484	11.5114516106274	8.50487205997368	1.25262737586019e-14	1.92487073423849e-12	22.7601422739095	up
LDHA	0.44294614005182	11.5266431408642	8.47024046916884	1.53777769484053e-14	2.02547290663282e-12	22.5599170028654	up
INHA	0.821536972921162	8.9464057679067	8.39675455514961	2.3739425087619e-14	2.59509549976323e-12	22.1360551663604	up
INHBA	0.668389710129802	12.2657015090347	8.38574765985527	2.53317348133071e-14	2.59509549976323e-12	22.0726871654794	up
ENG	0.592990341273486	11.4366259228149	8.35616738061998	3.01557423537891e-14	2.78035944501935e-12	21.9025457188568	up
BCL6	0.710635897135134	9.30928170137108	8.29032004350337	4.44162973514115e-14	3.72289328709104e-12	21.5246266277867	up
SEMA4C	0.454176384144624	8.82262271923866	8.23283157993848	6.22247251897112e-14	4.78093305207615e-12	21.1956294305323	up
TRIM14	0.398920040366614	7.9547834805844	8.2060849581497	7.27704669886034e-14	5.16110542796095e-12	21.0428691236763	up
CALM1	0.343801305363604	10.9415977823242	8.0801261831658	1.5171011724666e-13	9.99119486438719e-12	20.3261472518998	up
CORO2A	0.638611425720064	7.21705235964032	8.03372421336075	1.98641136152385e-13	1.22098085021666e-11	20.063252121553	up
SERPINA3	1.62342182589709	7.90433299017834	7.70615973127665	1.30791666274204e-12	7.53686976905098e-11	18.2258057490737	up
SCARB1	0.357319260064024	10.8649473956087	7.58586552156265	2.59152421960002e-12	1.15160559484294e-10	17.5595501067399	up
ACKR2	0.223659773710136	11.0510304395859	7.58373684847198	2.62296285159454e-12	1.15160559484294e-10	17.5478035045194	up
PIK3R1	0.276551524792801	10.5932145043666	7.50799597520938	4.02443465201945e-12	1.62381718047794e-10	17.130840949466	up
GPR17	0.299212587874128	6.93871405335891	7.50684076524488	4.05073700119226e-12	1.62381718047794e-10	17.1244965051482	up
DUSP1	0.396011181641915	11.9540779690042	7.39809968019851	7.46397508302669e-12	2.77584649883868e-10	16.5293596179451	up
S100A6	0.216325454182686	8.41989390439671	7.3966057973779	7.52669874956258e-12	2.77584649883868e-10	16.5212125045093	up
MID1	0.529616407177537	8.93305317219251	7.37536192118702	8.47717003673099e-12	3.00613491302537e-10	16.4054415961914	up
NRIP1	0.625801077738545	10.7175713114889	7.3610435790916	9.1837939835209e-12	3.13609557511343e-10	16.3275028835247	up
CXCR6	0.352952061502393	6.82095824372948	7.35219673792759	9.64918571459593e-12	3.17733901030623e-10	16.2793837359314	up
PIK3AP1	0.415689507037417	9.75123046400482	7.31538336988385	1.18494304975162e-11	3.76730169610688e-10	16.0794533848251	up
EGLN3	0.761564864477092	8.82847145511512	7.29489055083767	1.32820838901922e-11	4.08202711558574e-10	15.9683712321892	up
GUCA2A	0.596338314918425	8.94252305377642	7.26840758482904	1.53896322030287e-11	4.57717448102983e-10	15.8250463101269	up
VTCN1	0.330423830113604	6.53966644355181	6.75786630956786	2.5007123303325e-10	6.2651172061814e-09	13.1147271524002	up
TRIM24	0.2810380495585	9.62291930376209	6.56339135567152	7.03795208364146e-10	1.66384405669677e-08	12.1104590943931	up
TREM1	1.001649903847	9.35869721423631	6.50686849926771	9.47873939140198e-10	2.09311642289266e-08	11.8216829040926	up
LTBP1	0.271933393969432	10.6003106076693	6.50574627668761	9.53480366176702e-10	2.09311642289266e-08	11.8159639206383	up
SERPINB9	0.356039313194904	10.7816442207782	6.39772869267696	1.67768685254576e-09	3.22255682926498e-08	11.2681661603967	up
HMGB3	0.196806206804409	10.1027075805912	6.38083442680951	1.8318470140752e-09	3.33541593893259e-08	11.1829724110685	up
CRH	0.862012651521745	11.0100068257169	6.37561389362218	1.88224238265064e-09	3.33736053231518e-08	11.1566732350428	up
MIF	0.243119363540986	10.7654996398533	6.3284086676528	2.40441110704447e-09	4.03066734671818e-08	10.9194463134785	up
GPR32	0.256711576340515	6.75136199936069	6.25052341610344	3.5932720973568e-09	5.7120635754534e-08	10.5303305324148	up
AHNAK	0.165266549563881	11.3690596248066	6.19424553884092	4.79524596537838e-09	7.46156900675767e-08	10.250967162849	up
PLAAT4	0.355504577602817	7.74863199614215	6.17671466830188	5.24466960306887e-09	7.92718913775328e-08	10.1642563698567	up
PLEC	0.210879500247307	9.74481776189032	6.13786517746862	6.39315999427229e-09	9.50724760438557e-08	9.97263345126575	up
SERPINE1	0.276966116844923	11.72801055069	6.06412421101926	9.29167180264763e-09	1.35982879397478e-07	9.6109531215768	up
GREM2	0.496174389031841	8.95459734481195	6.05776902302153	9.59478296699259e-09	1.38224842118237e-07	9.57990896165091	up
KIT	0.427252154610916	7.72821020376234	6.04321763937521	1.03258190375835e-08	1.46467771579261e-07	9.50890367252075	up
NLRP7	0.195282970858408	6.0302232415925	5.88299467470246	2.30188972346858e-08	2.82978976671738e-07	8.73417542623724	up
LYN	0.387457280671395	11.0007571071128	5.76075458449678	4.20697449923449e-08	5.03744219258987e-07	8.15205590256351	up
IL1RAP	0.292662357189457	10.3452938311877	5.73759550780752	4.71208395982682e-08	5.49941950754471e-07	8.04266254441529	up
KLF4	0.349449295993185	9.4564871975642	5.63246181727281	7.85670916238055e-08	8.8340071313596e-07	7.5496966540873	up
PMEL	0.195201147056833	7.11538849494697	5.48431630643704	1.59882340322316e-07	1.67167677834479e-06	6.86537585348017	up
EBI3	0.202179968324852	13.0149245098475	5.47192779980097	1.69578724278418e-07	1.73723981983002e-06	6.80870771801223	up
ANXA4	0.267340009644101	11.3983893919506	5.45796390680582	1.81196796313769e-07	1.83586204616808e-06	6.74493775389003	up
BMPR2	0.161224241359175	11.0006492788609	5.43121723694685	2.05657992377364e-07	2.01719860608436e-06	6.62310170982241	up
HCAR1	0.257670562742518	6.0622531087582	5.40642771252887	2.31187590716948e-07	2.23701610478458e-06	6.51054615316901	up
IL1R2	0.580351737553817	8.30384601157717	5.39762673969425	2.40974647234276e-07	2.2905012860825e-06	6.47067067223283	up
OAS3	0.222398180432473	7.84050101560846	5.38248819868542	2.58762578784417e-07	2.40988987514377e-06	6.40218531139815	up
GPER1	0.273641549894595	7.89154362662625	5.26792546016299	4.41746607789781e-07	3.95427546002115e-06	5.88823424292688	up
INSIG1	0.354793296723201	10.4463257421261	5.2430040141611	4.95765570461555e-07	4.35329386633861e-06	5.77745279321644	up
STC2	0.241394470837949	7.2003136100007	5.20709749035431	5.85052632707699e-07	5.05141558150532e-06	5.61848917041538	up
NLRP2	0.409157352275406	8.63636543956347	5.20666164105176	5.86227187875346e-07	5.05141558150532e-06	5.6165643248215	up
PDK1	0.230877001107251	8.48582616679199	5.18012551949299	6.62228402702983e-07	5.60160171827661e-06	5.4995869763364	up
HMOX1	0.25822643281923	9.42592843235742	5.1400971683352	7.95307823265339e-07	6.60607038784363e-06	5.323934327966	up
ELF4	0.205027209476629	8.75556718432424	5.0436330342464	1.2317667898748e-06	9.79042224366001e-06	4.9046323587869	up
PTHLH	0.130190895760854	6.6028143799674	4.98170936307402	1.62645033213959e-06	1.26015731616194e-05	4.63848705638106	up
FGF22	0.117294050784715	7.61457605516978	4.96839596485184	1.72609435825608e-06	1.31525537050588e-05	4.58157830258818	up
SDC3	0.277823164724365	8.61924855725459	4.92676848786031	2.07736040996373e-06	1.5571758520216e-05	4.40435644801599	up
TCF7L2	0.227621751932473	8.82803875100508	4.84915167155244	2.92617847580233e-06	2.12435949188169e-05	4.07684051437354	up
RRAD	0.165105246839721	7.09118440222624	4.84686563850023	2.95569097021126e-06	2.1290211519803e-05	4.06725239358251	up
SH3BP2	0.175119733541376	8.29122109521904	4.79234210806362	3.75141241838311e-06	2.68124205406917e-05	3.83956279840115	up
VEGFC	0.160814804147778	8.09223395965256	4.7586270457641	4.34330685445808e-06	3.05345061203355e-05	3.69972896172484	up
HSPA2	0.218873335038246	9.99271068628281	4.74981612324155	4.51229957464781e-06	3.12807534422953e-05	3.66330709086056	up
SEMA3G	0.126856788336718	7.94366503377142	4.71984628190299	5.13604332863003e-06	3.48193525661536e-05	3.53979899250795	up
TNFSF10	0.266596749475799	11.3133798619368	4.71034887801712	5.35053950491265e-06	3.60087403177333e-05	3.50078194353143	up
ITPR3	0.20558088289168	7.59734826337278	4.70826130961338	5.39883409663221e-06	3.60704712832964e-05	3.49221375928294	up
SHC3	0.188086531842552	7.16510531407915	4.69998423746148	5.59449849282932e-06	3.71088317294147e-05	3.45826960866899	up
VDR	0.256714747247229	7.26239263313479	4.69008298425683	5.8375666158785e-06	3.84445458559998e-05	3.41772382300527	up
PPARG	0.122398810837826	10.3505193776406	4.65213496921391	6.86715341689511e-06	4.49043648962928e-05	3.26292436258635	up
MAP3K8	0.158312783604961	10.0857411782281	4.5972160785956	8.67308176688402e-06	5.43985128507964e-05	3.04058684263523	up
PTGES	0.218685237987271	9.39406401876956	4.59238093438599	8.85239696685996e-06	5.51480405638168e-05	3.02110820237468	up
IFIT1	0.302813767641185	7.89857382747542	4.55868380662196	1.02051663837289e-05	6.19023908276187e-05	2.88579259373517	up
IRF9	0.13889599156297	8.82400530361884	4.54666475146759	1.07342636684981e-05	6.42661759893197e-05	2.83771302104232	up
SDC4	0.214852885141115	10.0595659924838	4.48953786637689	1.36320738148238e-05	7.95491902358703e-05	2.61052475109214	up
MX2	0.267262473112051	7.27948338405889	4.45468432334492	1.57556519893962e-05	9.02280194672255e-05	2.47300545118939	up
F2RL1	0.149498171672997	7.40849749713802	4.4432100158477	1.65219324722164e-05	9.40322329591577e-05	2.42791382127888	up
SREBF1	0.140503280286607	8.74597634422765	4.42706344978553	1.76612133378814e-05	9.98996239112065e-05	2.364614228908	up
TNFRSF10D	0.139781011326786	7.66750369970875	4.31429334743649	2.80036359148052e-05	0.000154606900080542	1.92754737524495	up
DDX58	0.165125339934171	8.58447620001971	4.28335534125624	3.17322042429692e-05	0.000173118889420223	1.80919076561105	up
SPON2	0.303202850851339	7.59481788394579	4.26985650880363	3.35042287036105e-05	0.000181711169792523	1.75776056675143	up
DAB2IP	0.144668330354468	8.29359385230101	4.25915287059936	3.49763775140042e-05	0.000187489651557627	1.71707138155444	up
ATG12	0.140927343734559	8.34929796343146	4.24746620946868	3.66544956785405e-05	0.00019534939315384	1.67273779316037	up
MX1	0.252163820087755	7.50527162746646	4.21258875183408	4.21338052309158e-05	0.000223260738062669	1.54100524994079	up
XCR1	0.209781201140091	7.89174964884674	4.19558463527066	4.50816600507168e-05	0.000233512868352589	1.47709434786878	up
VEGFA	0.350249637687604	8.11723231458478	4.19076522578169	4.59524353520723e-05	0.000235378585525615	1.45901786054693	up
CBLC	0.13483222811849	6.99623543320437	4.16607499333062	5.06719543022692e-05	0.000255298042987389	1.36667111935816	up
SERPING1	0.236517010771975	9.6469070609426	4.1531583090505	5.33222976182463e-05	0.000264802319123782	1.31853408399005	up
ADRB2	0.113317546543819	7.59642500108514	4.15269401848717	5.3419990625839e-05	0.000264802319123782	1.31680602831681	up
BCL3	0.15151157253398	8.5788564433528	4.14390506479059	5.53019170274965e-05	0.000271214720741233	1.28412342543388	up
CRLF1	0.10628700086272	8.69353229092062	4.00009068829546	9.67230841080736e-05	0.00045732658229561	0.757288901699114	up
PDCD1LG2	0.329426089780794	8.71226587153068	3.9697266670538	0.000108642860880165	0.000511064886385266	0.647991057546883	up
IFI27	0.194577229612213	9.25656470746602	3.96297737524769	0.000111476197456047	0.000517428225806404	0.623788871120519	up
SLC11A1	0.160137964378054	6.95133474554073	3.96250010864488	0.000111679194073183	0.000517428225806404	0.622078723219963	up
IL2RB	0.359966002542031	8.75801463684138	3.96007197075173	0.000112717420378847	0.000519627307946484	0.613380797943772	up
CCR7	0.199762973023826	7.21289893412425	3.93451499754316	0.000124217250459173	0.000564178841986983	0.522097167428138	up
CEBPB	0.121620695019343	11.3653771781037	3.92643946066649	0.000128077359273705	0.000578859437501745	0.493354009747439	up
CEBPD	0.147482075743985	10.5327655752618	3.91458143276931	0.000133952889021115	0.000602461286231552	0.451235802924955	up
ABCA1	0.214966863469227	10.0484683231223	3.88175217080626	0.000151586076636383	0.000656017735879984	0.33517754784907	up
CCL28	0.211806245872435	7.97351880004679	3.88056309349516	0.000152264420258478	0.000656017735879984	0.330989031614731	up
MUC1	0.540043834010015	8.22439368059466	3.86393086770723	0.000162060314604541	0.000692361300754085	0.272513194675785	up
CXCL8	0.476340318034173	7.3728305620824	3.85182086666345	0.000169566208699876	0.000720461034199475	0.230067268248381	up
CSF2RB	0.226409367015773	10.9542208049728	3.84833831585014	0.000171785108829805	0.000721338194213245	0.217881227285305	up
LGALS3BP	0.175734630190352	9.76209377455627	3.84801994530602	0.000171989327471674	0.000721338194213245	0.216767649404354	up
HFE	0.11375244969744	6.70995005098556	3.75867720798324	0.000239369503154702	0.000951287422019979	-0.0927040243823791	up
NFIL3	0.160290343402137	9.60015131739524	3.71701017011618	0.000278728657100477	0.0010935651993474	-0.234958243680529	up
GLRX	0.127462967942893	11.5991740798251	3.69758936674347	0.000299097056806344	0.00116357589187953	-0.300808089946037	up
LY6E	0.163015083063749	9.02638250899922	3.68571119941793	0.000312239950182144	0.00120960182381486	-0.340940426141764	up
CCL8	0.27039120171273	6.55310800659454	3.67789192338653	0.000321187672930821	0.0012367287574869	-0.367299866347047	up
IFNA13	0.120721723121492	4.55456501566677	3.67725674738077	0.000321925056178803	0.0012367287574869	-0.369439030022756	up
LIMS1	0.10542020075288	9.21172003258605	3.67426257812636	0.000325422613728609	0.00124497780023974	-0.379518690092005	up
OAS2	0.180024321497875	8.24967849649147	3.67010692962204	0.000330336446520245	0.00125337532383402	-0.393496934421231	up
SEMA4B	0.112593766881044	8.59840190755192	3.65274556849606	0.000351633460009121	0.0013287133201984	-0.45175071387801	up
NPR3	0.243164206171389	6.65316037691056	3.64889302466636	0.000356531949615523	0.0013417243165123	-0.464645843936657	up
PPP3CA	0.112242991745095	9.32705255659312	3.61225002590486	0.000406454925389981	0.0015110945210063	-0.586721447970911	up
FCN3	0.23450134520405	8.79359310115914	3.5906682344663	0.000438869665258277	0.00162505153159892	-0.658132696704995	up
PELI1	0.159565165203556	9.71541167174346	3.53993178047407	0.000524922459226045	0.00190542719451344	-0.824580398476608	up
CLDN4	0.144600745767203	9.59964478962935	3.47489245738049	0.000658536949960608	0.00231744682390718	-1.03499295684506	up
OAS1	0.174333410388069	8.2907617123996	3.43433247831416	0.000757379944756132	0.00263511060024586	-1.16451706458769	up
OSMR	0.150809406766683	11.4195172961377	3.42665863882106	0.000777580063528539	0.00269398563808449	-1.18887557730685	up
IL2RG	0.182383718687205	7.89915772418996	3.3815315972983	0.000906954180672848	0.0030630467200746	-1.33116831931781	up
GCNT1	0.166119570675168	7.16578326859215	3.36223868662643	0.000968190524723433	0.00324607877743638	-1.3915044967109	up
IFIT3	0.173820685528916	7.61561788482872	3.35595886094004	0.000988942573056416	0.00330121692491396	-1.41107940210163	up
TGFB1	0.226211388293835	9.73929083717728	3.34163174030734	0.00103785345582135	0.00342975228052791	-1.45561988950656	up
TAFA4	0.126769798000607	5.89178454770062	3.33809667552441	0.00105026451569681	0.00344606364225074	-1.46658436485738	up
NT5E	0.170733423188548	10.6063225990654	3.2918429381305	0.00122595515836347	0.00391117874052291	-1.60911705791399	up
EDNRB	0.121833432527328	10.1699680524867	3.23019104072852	0.00150290087623031	0.0046343632370714	-1.79640243835306	up
GP2	0.108144506130079	5.94954835125882	3.2237105942425	0.00153516854557891	0.00471808466341252	-1.81590879915415	up
SEMA7A	0.124606276016106	11.5018157567052	3.21023094383981	0.00160436043007754	0.00491435321106807	-1.85637303311183	up
MIR181A2	0.182987249158324	6.62795951756216	3.17250246153232	0.00181372984606936	0.00551900633028366	-1.96883778734527	up
CHP2	0.0894321755754932	6.19006378377251	3.15444605229791	0.00192265611098309	0.00581209486664397	-2.02224832124582	up
NFKBIA	0.110634141514574	10.9065128281485	3.14577203416478	0.00197711103992654	0.00593777322088686	-2.04781042111818	up
FGF9	0.153822630248978	5.09619965597901	3.14179196209325	0.00200257296282761	0.00596707072153548	-2.05951881999936	up
RPS6KA5	0.149230872206516	9.78107506483522	3.14121611510011	0.00200628191288069	0.00596707072153548	-2.06121173870743	up
IFIT2	0.224794843731345	7.18075097700868	3.13061110929241	0.00207573516754259	0.00613406353998164	-2.09234019265407	up
CTSH	0.204313348859838	9.1335259771105	3.10601552345357	0.00224546982689657	0.0065516556341729	-2.16417674518195	up
IFIH1	0.152178280491103	7.6264107350902	3.09532521729988	0.00232317252914035	0.00671462404974107	-2.19524380581984	up
NR5A2	0.0921037819408221	5.94772348194968	3.03227409133233	0.00283431329033647	0.0080407287805853	-2.37654365410979	up
ULBP1	0.097227259684427	6.21087491591523	2.98115170219787	0.00332278589481402	0.00931188022801983	-2.52110510479473	up
UCHL1	0.114357761475916	6.86683692593202	2.96911283743858	0.00344855376010697	0.00962263889204881	-2.55482890162553	up
STC1	0.235878782480861	7.98773073028814	2.96854915865526	0.00345454823564876	0.00962263889204881	-2.55640491486943	up
GMDS	0.0865146209712488	7.63954617061639	2.93557767725134	0.00382230369941617	0.0104574599728834	-2.64812531570307	up
RORB	0.302478277745377	6.94112613864045	2.92641612536501	0.00393068312514065	0.0107221592940227	-2.67344809135512	up
CALCRL	0.193019351337772	8.09186671223589	2.92212483738119	0.00398241089097389	0.0108312178214688	-2.68528491866442	up
HSPA6	0.108845319771518	8.26102832541701	2.91544517440916	0.00406417097256211	0.0110210754020655	-2.70367868769248	up
LY6K	0.115652260549022	7.27595963458778	2.91330666350683	0.00409066989010818	0.0110604036324919	-2.70955951641012	up
PRL	0.509629995489278	7.34145579997072	2.87332450814456	0.00461615599665873	0.0123723715956958	-2.81879486048868	up
PDGFRB	0.144693862687802	9.23926460381213	2.83734669477058	0.00514101598902741	0.0136207377640324	-2.91592773559502	up
CD96	0.141691874268118	6.14304201333278	2.81146378100222	0.00555167595316376	0.0145416057636846	-2.98512300919767	up
PDGFRL	0.140165771178401	8.76089381350039	2.77704739309155	0.00614400033800034	0.016002170371854	-3.07624283405784	up
TNFRSF10B	0.0904171236819975	7.37016274030988	2.76202875472275	0.00642004067242194	0.0165558876608943	-3.11568692613856	up
TAPBP	0.107459378951782	8.6144289089963	2.75542667930215	0.00654491206823481	0.0167884651410887	-3.13296482411119	up
GCH1	0.121764703512732	6.52637018786886	2.74332285710865	0.00677958425768616	0.0171254155769497	-3.16454348690051	up
SMAD6	0.0869621973270753	8.88960590619975	2.73022680344564	0.00704206972373734	0.0176915212133129	-3.19856855082496	up
CD80	0.0915063874334097	5.64870688644694	2.69312952541624	0.00783636876484213	0.0194747493293381	-3.29414689463311	up
NDP	0.216701716984379	6.73267448801754	2.68857130124582	0.00793936053174069	0.0196249072661258	-3.30580860811193	up
LHB	0.0966501825849342	8.38077959310341	2.68438777779557	0.00803496132307228	0.0198081132082156	-3.31649583270583	up
TLR3	0.125545155809197	11.6350953396361	2.68045435054409	0.00812579467119014	0.0199786204982328	-3.32653031117175	up
EDN1	0.190297779344265	7.93646621638282	2.66549697602631	0.00847973344882858	0.0207382340578779	-3.36456506245919	up
RAC1	0.191869721481719	8.95147281581346	2.62467282774118	0.00951766535410334	0.0230322505419509	-3.46738516994466	up
ABCG1	0.11933094320252	8.12620555175723	2.60864965992094	0.00995536388884317	0.0240098524860948	-3.50734408361539	up
F2R	0.224892614255445	7.47655434555394	2.60799148392183	0.00997372397198949	0.0240098524860948	-3.50898066007543	up
ENTPD1	0.104875507240966	11.491211615013	2.56794628250728	0.0111497233233153	0.0265634235247978	-3.60784094104657	up
SEMA5A	0.16091013299965	7.96356163635228	2.55521993853318	0.0115486781777246	0.0274429929893353	-3.63896422080581	up
TBK1	0.0904746529097036	10.1863972673998	2.54779906236564	0.0117871715519709	0.0279377176630262	-3.65704687795386	up
PLXNC1	0.140915421058979	7.7489992600236	2.50830641200494	0.0131320961646933	0.0308872261832837	-3.75246423740529	up
LGALS8	0.0868874508373754	11.0230480235473	2.4813340075495	0.0141277483314828	0.0329766682572838	-3.81684076986975	up
CDA	0.186361344901881	8.46217580294061	2.47106102505436	0.0145243017919474	0.0335624216846504	-3.84119065117086	up
PLXNB2	0.111595620570723	10.4706426531055	2.44315682248341	0.0156518957714185	0.0358981291075818	-3.90685943262106	up
GRN	0.0835294584590383	12.2294958764093	2.44001337213776	0.0157836719839384	0.0359322112819536	-3.91421381410262	up
CD22	0.0902787168864458	6.59330965317236	2.39540782814468	0.0177625921273973	0.0397502668482046	-4.01762519249213	up
IFITM1	0.0965797888889135	10.5130787472941	2.3935867834005	0.0178478525651358	0.0397833716895152	-4.0218093583209	up
TAFA2	0.128841496026258	6.82118016203847	2.39324951090922	0.0178636831664418	0.0397833716895152	-4.02258397560969	up
IL1A	0.104629140509034	5.6027244499956	2.30584261202899	0.0224091217769144	0.0485004936110683	-4.21990219593385	up
FAM3B	0.145931324423261	9.32903789686086	2.30405142982141	0.0225120280472009	0.0486091097412627	-4.2238740853808	up
MSR1	0.184370774284543	7.87321998871092	2.29950919655204	0.0227748476190094	0.049061704450296	-4.23393340701434	up
KLRD1	-0.441557113138002	7.08249309252425	-7.67154897710777	1.59305663271813e-12	8.63998950215364e-11	18.0336254534044	down
SEMA3D	-0.282884099190772	5.79869920967575	-7.65382035587136	1.76213878550846e-12	9.02606644577112e-11	17.9353364827165	down
SOD1	-0.416763432869393	10.6255501777721	-7.60060044974887	2.38389677293067e-12	1.15160559484294e-10	17.6409030764346	down
SOX5	-0.24449160062329	7.62687474421857	-7.04217871219006	5.35921359550412e-11	1.54412341720462e-09	14.6114090605609	down
SELE	-0.285272208303684	6.36388058166241	-6.99483130472897	6.94157364336245e-11	1.93943360581218e-09	14.3599006989883	down
ANXA6	-0.217819357288057	12.2217163451689	-6.95104266061161	8.81123112315723e-11	2.38939855751499e-09	14.1280869999563	down
CD28	-0.296838403667635	7.43135633757393	-6.91048837616419	1.09818571818807e-10	2.89293494905544e-09	13.9140813823113	down
IL12RB2	-0.372584491304139	7.71026084360193	-6.75686284204631	2.51420104803375e-10	6.2651172061814e-09	13.1095036098332	down
APLN	-0.371120410183643	8.36280181317743	-6.69279873442144	3.54145569552842e-10	8.59268987178212e-09	12.7769026122159	down
RCAN1	-0.215151981071351	8.86014755497795	-6.51848050073504	8.91734089533256e-10	2.05544707637415e-08	11.8808922809096	down
MAF	-0.191564632466795	7.85804692321324	-6.50029563498174	9.81178444173929e-10	2.10382912913573e-08	11.7881948394879	down
SNX27	-0.192391491440711	9.80344932637477	-6.4658001051666	1.17577134678479e-09	2.4637754130354e-08	11.6127632537887	down
POSTN	-0.412972518004821	10.545852675429	-6.43031451765671	1.41552102857568e-09	2.90024530743729e-08	11.4328603075757	down
MAPK8	-0.295151282044163	9.15084163677019	-6.42490241126269	1.45608548164864e-09	2.91850176973922e-08	11.4054728517482	down
IGF1	-0.370911178490029	8.63088975093989	-6.41094672641909	1.56603601726941e-09	3.07209618706893e-08	11.3349134283542	down
OPRK1	-0.731262154455045	8.00209705773303	-6.38456749630377	1.79662664848045e-09	3.33541593893259e-08	11.2017860236794	down
PRKCE	-0.254781896810128	9.37089288202343	-6.37946154577569	1.84496977099308e-09	3.33541593893259e-08	11.1760551035886	down
KL	-0.457207189015781	9.08141130379686	-6.35051053154687	2.14425769080107e-09	3.73019922814828e-08	11.0303883815054	down
TLR7	-0.355072779088553	7.41103586770685	-6.32879493834982	2.39960852172993e-09	4.03066734671818e-08	10.9213832653188	down
MKNK1	-0.194440044087921	9.26627784106236	-6.30727448465643	2.6820890337713e-09	4.41586801631632e-08	10.8135759914695	down
CYBB	-0.399896965449377	10.5447084200427	-6.26817559902258	3.28133641801078e-09	5.30770557439638e-08	10.618268843536	down
SLAMF1	-0.344422225985226	5.50265229615224	-6.19179624838256	4.85568482001584e-09	7.46156900675767e-08	10.2388435776178	down
CD200R1	-0.3013478499618	7.00482765509984	-6.01388129218351	1.19696074920248e-08	1.672117895098e-07	9.36607653367092	down
IL36RN	-0.245186426693465	7.34618215608691	-6.00621986029181	1.24395522949585e-08	1.71183092775399e-07	9.32884747202826	down
HDAC9	-0.172880448380009	6.56484701686951	-5.97365300170351	1.46473527342621e-08	1.98600870896907e-07	9.17092781793495	down
CYSLTR1	-0.433389027912878	7.18960149166038	-5.96641488711393	1.51879238624785e-08	2.02945881176887e-07	9.13590279552922	down
TRAF3	-0.216940218431185	8.30692672147452	-5.96333958371951	1.54234763846281e-08	2.03149217523244e-07	9.12102958323783	down
BMP5	-0.344480970860648	9.92757963970291	-5.92011527415334	1.91386692526934e-08	2.4671212636753e-07	8.9124946284089	down
C5	-0.16918762365663	4.89576812651759	-5.91797053049033	1.93442564417651e-08	2.4671212636753e-07	8.90217235688111	down
ESRRG	-0.175679441627958	9.96692599481447	-5.91601484695497	1.95336065345224e-08	2.4671212636753e-07	8.89276206650062	down
SLIT2	-0.373073961902506	8.60023706591661	-5.90575220886676	2.05574059468737e-08	2.56134165986724e-07	8.84341303400324	down
BMX	-0.202286731360089	5.62514063743503	-5.78211723848457	3.78826643542196e-08	4.59576533349875e-07	8.25321766650162	down
CSH2	-0.313377453969647	11.0346744465512	-5.7461482461053	4.51898901559012e-08	5.34167675945396e-07	8.08302850470667	down
ACO1	-0.20539250331993	10.3970891627493	-5.73382222803687	4.79981816874173e-08	5.53179043947485e-07	8.02486644484981	down
CARD16	-0.357765388518113	6.71442117132451	-5.69173937113885	5.89334890422739e-08	6.70823171567611e-07	7.82690860373127	down
PMAIP1	-0.32477403171646	8.187734309974	-5.6227476361039	8.23434234066394e-08	9.14706462420742e-07	7.50445143290505	down
ZMYND11	-0.153645385953901	9.01010776320653	-5.5948641428193	9.41956573827077e-08	1.03390947746258e-06	7.37486854329615	down
PIK3CG	-0.205589485684804	7.28302975830293	-5.57593869874039	1.03173512034505e-07	1.11912915406839e-06	7.28716118022828	down
IDO1	-0.407762911101853	9.68439836925361	-5.57034424817484	1.05983873199931e-07	1.13624571035275e-06	7.2612725158882	down
NCKAP1L	-0.304615335445276	8.133732036063	-5.48366927659234	1.60375090085445e-07	1.67167677834479e-06	6.86241402549169	down
ITPR1	-0.15441960646317	7.3796522633789	-5.48237427528728	1.6136576276864e-07	1.67167677834479e-06	6.85648677083893	down
FGF10	-0.268112624047816	6.91663603649366	-5.45479517961724	1.83939390246676e-07	1.84339258486342e-06	6.7304823189974	down
OTUB2	-0.357928242022236	8.27721205273047	-5.43563567391391	2.01405975228431e-07	1.99673450710337e-06	6.64320035440443	down
NFE2L2	-0.158634696032816	10.7037102522523	-5.40484241075845	2.32921416550238e-07	2.23701610478458e-06	6.50336017167527	down
PLAC1	-0.311268215368431	11.5821140843029	-5.38719310892641	2.53101419386025e-07	2.38121947626444e-06	6.42345573139444	down
MFF	-0.143782431323363	9.92835035758513	-5.29697325700659	3.85995260643473e-07	3.55887630313282e-06	6.01782133819988	down
PIAS2	-0.176553455983222	7.27699878086201	-5.27381274832891	4.29847974331078e-07	3.92395873597281e-06	5.91445822680231	down
TYRO3	-0.165783518390352	7.29345490016834	-5.26991216974711	4.37695909805689e-07	3.95427546002115e-06	5.89708143459646	down
VAV1	-0.179629814942655	7.41230902735396	-5.25673709708887	4.65249251138948e-07	4.12461355336644e-06	5.83845393783897	down
BMP6	-0.231131952782947	8.52501895932889	-5.19469711128174	6.19381045767269e-07	5.28767892775391e-06	5.56376965231157	down
KITLG	-0.308184598939978	6.51602999800096	-5.15320438523017	7.4909743034211e-07	6.27879846159478e-06	5.38134497720845	down
CX3CR1	-0.435931126350051	6.58316299242657	-5.10466688336547	9.34526491076117e-07	7.69315557832304e-06	5.16926850551558	down
VTN	-0.229778786107157	7.18877893235691	-5.04926694741353	1.20087302510821e-06	9.71913105706648e-06	4.92896450993433	down
BMP4	-0.260675293071472	7.81502643012198	-5.04911160268312	1.20171468601473e-06	9.71913105706648e-06	4.92829333352321	down
VAV3	-0.131636288671253	7.94137794637983	-5.04679524409817	1.21433292476288e-06	9.73578223157722e-06	4.91828712922128	down
S100A12	-0.626325787111894	7.07897490611743	-5.03451814124515	1.28338981689674e-06	1.01135505228957e-05	4.8653077818951	down
ANGPTL2	-0.217488584992472	7.68841120077511	-5.0217786392184	1.35907467343632e-06	1.06192105839685e-05	4.81043153365389	down
HYOU1	-0.154132123488722	9.56305988358767	-4.97048734467368	1.71005848090361e-06	1.31389493282761e-05	4.59051066942198	down
FURIN	-0.195403547115403	11.0937381303994	-4.93481471277089	2.00445926490515e-06	1.51484544446111e-05	4.43852694491077	down
NR1D2	-0.270281278930426	9.3179842971277	-4.89948617831466	2.34418215555141e-06	1.74301286082129e-05	4.28879888106498	down
PRKCA	-0.240457175061805	7.36256654019924	-4.89367837002643	2.40512661338323e-06	1.77402139003147e-05	4.26426000996999	down
MTA1	-0.1453847009321	8.59665731601649	-4.85080971886924	2.90495198651128e-06	2.12435949188169e-05	4.08379681729018	down
PDGFC	-0.199890968889148	7.43756372332619	-4.75929480477546	4.33075186244736e-06	3.05345061203355e-05	3.70249134729985	down
TGFBR3	-0.138556348589919	11.3500859272851	-4.75713250084497	4.3715344987899e-06	3.05345061203355e-05	3.69354737838739	down
CSF1	-0.150640795770837	8.43437887348751	-4.73195161029799	4.87467038793163e-06	3.35097826051966e-05	3.58961542408032	down
SEMA6A	-0.232162553345258	10.9080773628397	-4.73044291709923	4.9065299909995e-06	3.35097826051966e-05	3.58340155267099	down
SLC22A3	-0.319824192750664	8.2837161359785	-4.63326158435178	7.44244948198709e-06	4.83235100168458e-05	3.18628979812	down
SRXN1	-0.176238228521148	8.5760565788251	-4.61461239047222	8.05645890151243e-06	5.19444413090522e-05	3.11079801008396	down
CASP4	-0.160806499821129	10.1876899431699	-4.60825521494154	8.2767220050044e-06	5.29940117264865e-05	3.08511715663335	down
CD4	-0.236285474948902	8.11054916226678	-4.6047197787696	8.40171994814218e-06	5.34233502909455e-05	3.0708468490733	down
NFATC2	-0.156783584826316	8.52598079486218	-4.60006874347657	8.56893719852096e-06	5.41134253221666e-05	3.05208628910944	down
C3AR1	-0.277664584865233	9.17558482721477	-4.57939667958648	9.35180054843688e-06	5.78681886285826e-05	2.96887786864148	down
TXK	-0.209877126132684	6.59734527519882	-4.57550839832074	9.50656553159977e-06	5.84336894675666e-05	2.95325889239349	down
PRKCD	-0.134809567874465	8.2982869583117	-4.56460728730277	9.95374329073709e-06	6.07771610202622e-05	2.90952394185833	down
FPR1	-0.231090329098601	7.91528245474689	-4.55071774332614	1.05529568191021e-05	6.35936352105371e-05	2.85391524307533	down
ADRB1	-0.132318754450598	9.14816823491851	-4.53645227230849	1.12045211656878e-05	6.66488291275105e-05	2.79693679669409	down
CMKLR1	-0.205200948798254	8.21808645075823	-4.4984073085157	1.31373394180585e-05	7.76450445092946e-05	2.64565252311637	down
MIR223	-0.261093493456827	6.51941448149945	-4.48982233657231	1.36159313652521e-05	7.95491902358703e-05	2.6116505754735	down
TGFBR2	-0.165792160370978	9.92384778501204	-4.46623340539245	1.50189676057747e-05	8.70911203303414e-05	2.51848197420127	down
SEMA6D	-0.218250546019	9.70198613991445	-4.46024391658649	1.53967822495833e-05	8.87239577132236e-05	2.49488592736979	down
PROS1	-0.205404955192615	7.91345233555396	-4.39926252750383	1.98020474721373e-05	0.000111326144934821	2.2560464441872	down
NR2F1	-0.207461466565942	8.81189901596544	-4.37382130081215	2.19780840421304e-05	0.000122810869617238	2.15716171714921	down
FLI1	-0.15012907785017	8.45460392323423	-4.32968571259905	2.63089431670159e-05	0.000146125575903546	1.98668255438876	down
SDC2	-0.176542302600938	9.00188247653151	-4.29960161631098	2.97185670650878e-05	0.000163098326392923	1.87125877613979	down
CXCL14	-0.436664442015609	10.0598863895423	-4.26233546046409	3.45322964781684e-05	0.000186191680426148	1.72916133574696	down
GJA1	-0.182037839194935	10.1683708079201	-4.20556236722425	4.33288108556857e-05	0.000227960772905096	1.51457120424221	down
LANCL1	-0.137176034388196	8.46862621476716	-4.20448268886427	4.35152885371984e-05	0.000227960772905096	1.51051245216427	down
SPARC	-0.106330678037729	12.4524764287552	-4.19934189553316	4.44137756289177e-05	0.000231353113728035	1.49119846547773	down
FGF7	-0.397580125488459	6.08743478938791	-4.19234461348986	4.5665311686185e-05	0.000235214622204819	1.46493994980527	down
PLTP	-0.277480997150759	10.9855994872833	-4.17099270381645	4.96964144609704e-05	0.000252758199005538	1.38502958431378	down
CD180	-0.285559496767101	7.20657289223501	-4.16999077390411	4.98937008882949e-05	0.000252758199005538	1.38128784061764	down
CLEC4D	-0.180246517544377	6.03077175748558	-4.15713328018776	5.2492875135159e-05	0.000263034950405525	1.33333497785247	down
ANGPT1	-0.154179266668776	7.00574807278525	-4.14889265870415	5.42263117211847e-05	0.000267361815010333	1.3026634730662	down
ARRB2	-0.180364997380261	8.29215638119141	-4.10730738741197	6.38421604808804e-05	0.00031144165059985	1.14862998648229	down
LST1	-0.153700895613101	8.87551529215009	-4.0615234301453	7.63082000532678e-05	0.00037029558131112	0.980492526178726	down
C4BPB	-0.127874321049473	5.6545258979119	-4.05322070720435	7.88047049168346e-05	0.0003792843733317	0.950164889589976	down
HCK	-0.155575263585773	7.94849598294561	-4.05263641745678	7.89832968326318e-05	0.0003792843733317	0.948032528934697	down
LGR5	-0.278631797402809	10.3301875208662	-4.04784882470521	8.04612729956724e-05	0.000384379760114041	0.930569636829761	down
NR2C1	-0.126226589968393	8.61221778381083	-4.00476183510917	9.5003840545958e-05	0.00045151309785244	0.774163367159947	down
TRIB2	-0.131991086685137	7.83564970506312	-3.96618311348291	0.000110121773492059	0.000515392259693801	0.63528008086	down
BTK	-0.13905257539305	6.25818025773694	-3.95691897166826	0.000114079303411005	0.000523289143009684	0.602092832145594	down
AICDA	-0.200376176391491	7.13371341286262	-3.95264616737012	0.000115949883641983	0.000529236597613408	0.586807630213506	down
STAT4	-0.393600607289971	7.1281119891854	-3.91308442684047	0.00013471261007531	0.000602937021793379	0.445926072734288	down
AGTR1	-0.195859389061848	9.86131486050778	-3.9038863102804	0.00013947129543667	0.000621219972911157	0.413337945313459	down
DLK1	-0.133979053650902	11.5993464197885	-3.89867130271691	0.000142239855596067	0.000630505513747951	0.394889667723581	down
RARB	-0.158659838408989	7.66278382363945	-3.89278743306035	0.000145426214933316	0.000640311129783552	0.374099652819166	down
AMFR	-0.114603295616137	11.0340581280232	-3.89203065936191	0.000145840929777165	0.000640311129783552	0.371427552813436	down
FAP	-0.21047688279269	7.30978535408814	-3.88820468657418	0.000147954841305703	0.000645790351701389	0.357924940885787	down
LCP2	-0.177510713301878	8.21876356727241	-3.88724478219823	0.000148489755488823	0.000645790351701389	0.35453896702596	down
PTGFR	-0.211313573759572	6.50069870517917	-3.86369774480225	0.000162201779786206	0.000692361300754085	0.271695051970947	down
GAS6	-0.116708718926185	8.25939323897384	-3.84781681979637	0.00017211974265392	0.000721338194213245	0.216057208715744	down
FREM1	-0.18039449459192	6.81787709641909	-3.8461513465195	0.000173192593349665	0.000722550095332089	0.210233311124866	down
NTS	-0.19062002825132	4.62269428930141	-3.83683762644459	0.000179310208383515	0.000741810943087168	0.177703189772789	down
ACVRL1	-0.188087659888179	10.4066176117747	-3.83667551791463	0.000179418481896354	0.000741810943087168	0.177137570229918	down
NOTCH2	-0.154638334335642	9.84518444156524	-3.82872306985195	0.000184806825326775	0.000759088197112028	0.149414679256584	down
VPS45	-0.117749782233714	9.66733313184488	-3.82808774052661	0.000185243865889595	0.000759088197112028	0.147201926093864	down
SYK	-0.117425558858247	7.82808897650128	-3.80879205478371	0.000198994188725681	0.000811825849579992	0.080143265811393	down
TK2	-0.117554436170574	8.53223897616728	-3.79999443112005	0.000205579817780477	0.000834998202614978	0.0496621663339605	down
MID2	-0.113123401455127	7.13080705632451	-3.79351021037516	0.000210565424267591	0.000851497022696136	0.0272338340780296	down
CTLA4	-0.118237318491857	5.58545842332907	-3.78892637647248	0.000214158776787208	0.000862246254138891	0.0113979996874738	down
CD53	-0.207889397111192	9.62882004987814	-3.77027734794379	0.000229386165301927	0.00091953932351468	-0.0528645856294325	down
CHP1	-0.12143097103586	9.96846396589136	-3.76467207283711	0.000234159902620652	0.000934612252018361	-0.0721280942009095	down
TLR4	-0.173900270347103	9.33121350247249	-3.7409483262727	0.000255425906661101	0.00101074114137998	-0.153393817159937	down
TRIM45	-0.175750719398411	7.42967902647959	-3.72092566928633	0.000274784273303245	0.00108269700848544	-0.221646975788154	down
LY86	-0.180672666650379	6.48496149212137	-3.70628729158684	0.000289806607105543	0.00113221055826826	-0.27135194787742	down
TLR1	-0.210033660197219	6.8398691213788	-3.67050009298704	0.000329868566989267	0.00125337532383402	-0.392175031697924	down
CSRP1	-0.119769509207899	11.6602185843776	-3.63397908830341	0.000376108969280195	0.00140964418567618	-0.514457048802598	down
CASP1	-0.207556574340941	7.50406037097336	-3.62006241446175	0.000395287950839464	0.00147552830232383	-0.560781976497104	down
SOCS2	-0.121866874858592	9.60747469521595	-3.58661890426812	0.000445216785414624	0.00164195950460913	-0.671490952779447	down
CD37	-0.147248045841937	7.99401739950779	-3.58499103743981	0.000447792674714768	0.00164487986488851	-0.676857486022285	down
IRAK1BP1	-0.152516290283782	5.94991806868498	-3.58061923399058	0.00045478014967738	0.00166391784921645	-0.691259626435586	down
LAIR1	-0.170182168149113	8.20433668914536	-3.55097086736132	0.000504947041511109	0.00184016273625788	-0.78853674817626	down
PLCG2	-0.131174952077083	8.00530580969185	-3.51750242516558	0.000567819963552212	0.00205305884860839	-0.897519526952274	down
NOX4	-0.221043355908335	7.16396392435729	-3.51006948817038	0.000582748303385046	0.0020988044364102	-0.921603732569944	down
CCL2	-0.316093188638552	9.35748484752032	-3.50067860512371	0.000602136572583226	0.00215551447107761	-0.951969809041599	down
ITGAM	-0.129892670991383	7.79665484902825	-3.50018607093224	0.000603169992991348	0.00215551447107761	-0.953560532776384	down
LY96	-0.248472411038151	8.07672793507501	-3.49576731671604	0.000612516107175589	0.00218046274446291	-0.967823093289121	down
NKIRAS1	-0.134269220083764	7.57178734677735	-3.48762075032585	0.000630104506559095	0.00223444751941341	-0.994077615212055	down
IFRD1	-0.129612018060477	8.77763573116191	-3.48132987985158	0.000644009816004576	0.00227500785577095	-1.01431575840801	down
FCER1G	-0.255258334547667	9.04052360057868	-3.47043417940116	0.000668777475917213	0.0023445354859151	-1.04929385277625	down
CALCR	-0.167371825174005	5.96905910031432	-3.44450710315714	0.000731354700171902	0.00255420088469126	-1.13214822301856	down
HMGB1	-0.112831841165877	7.07924906357577	-3.42569745042368	0.000780145515584121	0.00269398563808449	-1.19192330244488	down
XDH	-0.268577236301653	7.18776445767118	-3.41099467816804	0.000820389650519389	0.00282238529021969	-1.23845087051766	down
CD33	-0.117069327504522	7.70793496655302	-3.40654463506675	0.000832948389545112	0.00285493834632191	-1.25249921966403	down
TET2	-0.100277038844551	9.32906159660166	-3.39737206443871	0.000859404895463165	0.0029279291390301	-1.2814062068752	down
GMFG	-0.154925634145449	9.56523045281627	-3.39696561599902	0.000860595224161776	0.0029279291390301	-1.2826855564945	down
CMTM7	-0.128886459954905	7.86396348399352	-3.3842496793233	0.000898623990828291	0.00304607102773413	-1.32264386746703	down
NEDD4	-0.129425114410443	9.59307308335465	-3.37633717617252	0.000923074988907699	0.0031061136488062	-1.34744259856617	down
CREB1	-0.0937781155881687	9.83896026082011	-3.3551046478417	0.000991797275706255	0.00330121692491396	-1.41373962892938	down
ITGA3	-0.128031201607893	9.66180451603743	-3.35149786870051	0.00100393592194974	0.00332960043179015	-1.42496554503937	down
NAIP	-0.184536818447659	8.86911230619111	-3.34040363271552	0.00104214953688687	0.00343164954646319	-1.45943017030844	down
C9	-0.0945849428673542	5.62778356842936	-3.33619496247526	0.00105699833941868	0.00345585981895043	-1.47247861659633	down
SIGLEC1	-0.112315404400274	8.00632210013173	-3.33041524872267	0.00107771217662442	0.00351113295705906	-1.49037461802393	down
S100A8	-0.426897329109805	9.19162903655973	-3.32558537997654	0.00109531192947565	0.00355590703864981	-1.50530890566289	down
RFTN1	-0.125681364402372	8.36610899385084	-3.3170304171046	0.00112714584659869	0.00364641568618945	-1.53171522983361	down
IKZF2	-0.11978257611225	8.4540563875364	-3.31484255223159	0.00113542465272743	0.00366035499935205	-1.53845894916601	down
ABL1	-0.101275923495226	8.62270936206033	-3.29440411520615	0.00121555072482921	0.00390500964561856	-1.60126994369998	down
JAK2	-0.141550028847124	8.70057685580223	-3.29190322378776	0.00122570930487156	0.00391117874052291	-1.60893241156796	down
ACPP	-0.204475084458586	9.04840600837252	-3.27852545696797	0.00128140678920402	0.00407398986084866	-1.64983436841645	down
TYROBP	-0.145589339697956	10.5576099337314	-3.27570974333652	0.00129342634454322	0.00409807247308882	-1.6584247958291	down
NRP2	-0.18104252653111	8.49735122350941	-3.26314975848388	0.00134833195778107	0.0042574043324457	-1.69666546584512	down
TLR6	-0.127774326174758	6.29284413659284	-3.25507818452837	0.00138475401365982	0.00435473683682946	-1.7211728227957	down
SLC29A3	-0.125493212330042	8.7163543722614	-3.25331058478688	0.00139285140274154	0.00435473683682946	-1.72653262912956	down
ROBO1	-0.136347611400519	7.85458119329455	-3.25320709310732	0.00139332686210921	0.00435473683682946	-1.72684636306175	down
PDGFRA	-0.214644292391503	9.02385985043192	-3.243880083536	0.00143680250733321	0.00447292437508329	-1.75508527001158	down
SREBF2	-0.136149121180514	7.82847569507637	-3.24302635089914	0.00144084440281967	0.00447292437508329	-1.75766653095466	down
CSF3R	-0.108698003456091	12.0299971307521	-3.23675082189159	0.00147088142398923	0.00455084789569823	-1.77662235364491	down
HSPD1	-0.127410300446412	10.1096972536385	-3.19589987161873	0.00168109308574065	0.00513234379156583	-1.89923001112286	down
ROBO2	-0.140046695992547	6.63257362841596	-3.1621668881687	0.00187535802694273	0.00568776348960921	-1.99944307094908	down
CAT	-0.151842505216598	9.3479838072774	-3.14714492678419	0.00196839797104719	0.00593092460557357	-2.04376867552273	down
MAP1LC3C	-0.126364234167823	7.26858297218314	-3.14293790538748	0.00199521099259184	0.00596707072153548	-2.0561490748087	down
IFITM2	-0.102974751051253	9.56565782483481	-3.1352953912144	0.00204478727087656	0.00606203814710027	-2.07860205699736	down
GRK5	-0.104623192810362	8.16040870374907	-3.121350814816	0.00213819564096879	0.00629845489128827	-2.11944556914298	down
AHR	-0.110720609247148	12.259572949934	-3.11828753544394	0.00215923731553499	0.00634018090739893	-2.1283963414243	down
PARP1	-0.164948033027859	9.46522901040812	-3.11374246650542	0.00219081069915021	0.00641246814163967	-2.14166253129046	down
FGF12	-0.162606068663655	6.49234089491868	-3.10026973663097	0.00228692927768542	0.00663903930982383	-2.18088633500544	down
TRIM62	-0.107241261058673	8.97062136105543	-3.09987264938189	0.00228982049948371	0.00663903930982383	-2.18204011173037	down
C6	-0.12613131197909	4.79561458665657	-3.06544381215915	0.0025537431038396	0.00735797231793785	-2.28157872125325	down
TLR8	-0.133862496942937	6.75388873100205	-3.06370739772571	0.00256777031850879	0.00737534029179161	-2.28657282958232	down
ALCAM	-0.174639870159412	8.14323890943469	-3.06193862578424	0.00258213201893525	0.00739355814117484	-2.29165741993097	down
ANGPTL1	-0.1957672032889	9.03796097665951	-3.04844964103766	0.00269411977644041	0.0076903357086008	-2.33034770158995	down
SAMHD1	-0.133139117126632	9.27222480446527	-3.04082487734588	0.00275938700202933	0.00785232967861434	-2.35215057817939	down
DES	-0.16156655774423	8.7626428148642	-3.0276495894791	0.00287561250019583	0.00813286725515508	-2.38971064736551	down
CCK	-0.142242515356713	7.90866566565138	-2.98726819853462	0.00326051625981977	0.00919325991300864	-2.50392462218492	down
CD5L	-0.134653914170153	6.89442555569335	-2.98325780027376	0.00330122217150522	0.00927965500648724	-2.51519288443125	down
PRKACA	-0.0858076884697407	8.23941600702866	-2.95579863730533	0.00359272799297179	0.00997739520939756	-2.59198314854455	down
MAP3K5	-0.139543966619834	7.73454275138858	-2.95023529616091	0.00365459435586859	0.0101187267150476	-2.60746380385441	down
C1QA	-0.139867586632794	7.80370958761265	-2.9489236675577	0.00366932187931911	0.0101290861459048	-2.61110976312773	down
KMO	-0.183999849509515	9.81947214083202	-2.94720559908959	0.00368869549062182	0.0101521708726965	-2.61588331540773	down
MMP8	-0.212432384363007	4.80679240207426	-2.93811489330005	0.00379277732990491	0.0104075616017033	-2.64109984016382	down
VCAM1	-0.265802047407344	7.98672687590052	-2.88772430758548	0.00442017419695059	0.0119163760514282	-2.77960950817114	down
TPST1	-0.113087989816199	8.68698638654079	-2.87906831243713	0.00453704940166852	0.0121958004324734	-2.80318570494685	down
TNFSF8	-0.0989675307009481	7.55200712271843	-2.85726427449627	0.00484408335915627	0.0129456372670785	-2.86229057683711	down
SPP1	-0.152755883732679	12.549802184134	-2.84339619565228	0.00504911940543421	0.0134299276903918	-2.89967248598629	down
OLFM4	-0.173589130256296	6.24692517759072	-2.84304384554384	0.00505443048651405	0.0134299276903918	-2.90062012149799	down
IL33	-0.225545695208987	7.6968377757595	-2.81854635151706	0.00543643139762631	0.0143621482768237	-2.96624543882758	down
CD86	-0.14458010892829	7.05272588591504	-2.81754105345702	0.00545265532183552	0.0143638520192353	-2.96892753040553	down
HAVCR2	-0.132973737633732	7.15641836138479	-2.81298589497859	0.00552672266134963	0.0145174880164227	-2.98106965651727	down
DHCR24	-0.144746285440414	10.3427169607211	-2.80352178604826	0.00568354827183731	0.0148448484607195	-3.00624016067804	down
C7	-0.259412330436218	10.5156625810164	-2.77208445525886	0.00623400141048799	0.0161908430999153	-3.08929866958556	down
PGF	-0.136281904802802	10.8438118053715	-2.76935500275976	0.00628400812295621	0.0162748749701282	-3.09646992344323	down
RICTOR	-0.0921747902834102	10.723811670886	-2.76158183474821	0.00642842492689821	0.0165558876608943	-3.11685771796037	down
TRAF5	-0.0919747800533264	6.21381846598532	-2.75489052333571	0.00655514907895003	0.0167884651410887	-3.13436631799411	down
TCF4	-0.108544797655304	9.85183063881921	-2.75290540087422	0.00659317837227183	0.0168254540867903	-3.13955320638324	down
RNF125	-0.119266455868001	6.93777729347851	-2.75223381302332	0.00660608934860964	0.0168254540867903	-3.14130721681172	down
ARG2	-0.158014049169071	7.48877685794252	-2.75033244358663	0.00664276687735988	0.0168722618758287	-3.14627098485254	down
CDH5	-0.107926539184476	10.8233701890322	-2.74898378635037	0.00666889448584689	0.0168920898789858	-3.14978993834014	down
DEFA4	-0.112055331764624	6.36979145545656	-2.73851015599209	0.00687499629427307	0.0173189797358464	-3.17706464277705	down
CCDC88A	-0.120150575519926	7.76236423116488	-2.72407607024357	0.00716850036297536	0.0179602101485415	-3.2144977632413	down
CASP10	-0.0939483639428778	6.39864329255083	-2.72236113232931	0.00720411637095697	0.018000529252093	-3.21893329423995	down
TAX1BP1	-0.0819806907381455	11.0369927053488	-2.7030229833159	0.00761697443652207	0.0189806768391171	-3.26877361424265	down
ERAP1	-0.11077096362332	10.0921597552531	-2.68921456850097	0.00792475231491487	0.0196249072661258	-3.30416397169489	down
PDGFD	-0.270934248043796	7.60421378100435	-2.66705923107895	0.00844212538733026	0.0207011691678684	-3.3606015319491	down
C1QC	-0.126549214567039	9.96429087768751	-2.635481215059	0.00923228098086852	0.0225189499057163	-3.44030439995227	down
ACAT1	-0.101186860117993	7.44177012642429	-2.62896635295187	0.00940336182846028	0.0228757245536685	-3.45663980260022	down
IFI16	-0.110160738717559	9.5215620247663	-2.62712342803448	0.00945227245807599	0.022934197911437	-3.46125404494414	down
SELPLG	-0.101453166550717	8.44883523825135	-2.58633240289845	0.0105951550814553	0.0254394088153693	-3.56262523855871	down
MMP1	-0.457598842900743	7.52949064143051	-2.57725952019549	0.0108656423591461	0.0260210967665785	-3.58497459433508	down
MAP2K6	-0.066029025582802	6.32584221183712	-2.57265803937185	0.0110051791481606	0.0262869823176271	-3.59628190035695	down
EDIL3	-0.166964047607945	6.60409302505146	-2.51920382079341	0.0127479299097661	0.0301374137866777	-3.72627255325988	down
GHR	-0.177535700046679	8.58699501789194	-2.50875762226118	0.0131159868228689	0.0308872261832837	-3.75138184298874	down
VIM	-0.0814370385951904	11.0242115145298	-2.49848286287493	0.0134872273009718	0.0316417902582595	-3.77598508563526	down
TNFRSF21	-0.108820736887731	8.84042737214799	-2.49112267186897	0.0137588932195744	0.0321972069757553	-3.79355196510549	down
GNAI1	-0.0778079754725525	9.06855939123078	-2.47978248017354	0.0141870146353546	0.0330313825600933	-3.82052431938332	down
LTBP2	-0.100528391127424	8.41460466620077	-2.47225126098513	0.0144778548271025	0.0335531657734692	-3.83837424094652	down
PAK1	-0.102959698837358	10.4395148498129	-2.47209604073659	0.0144839045312806	0.0335531657734692	-3.83874160389526	down
SMAD7	-0.0803275261112564	8.3008849814791	-2.45575722957061	0.0151334310801181	0.0348825586396723	-3.8772915944313	down
NR3C2	-0.0969172860149783	6.99084579850886	-2.44680287850032	0.015500274475947	0.0356390350793595	-3.89831816808599	down
PYCARD	-0.0690415335012684	8.16445673195351	-2.44192655855293	0.0157033527088737	0.0359267771652147	-3.90973878976241	down
CDK6	-0.0920950839312429	9.11685915505149	-2.44076257950812	0.0157521754579798	0.0359322112819536	-3.91246177354534	down
TLR5	-0.104076315421835	8.34943578689929	-2.43624735008446	0.0159428432211251	0.0362051759849195	-3.92301319896811	down
PLXND1	-0.0830322694519037	9.10571509899692	-2.42203707421371	0.0165563461733162	0.037506022535129	-3.95610224714631	down
BGN	-0.0962057095793174	12.0984625773916	-2.41260083821694	0.0169752159126656	0.0383606594889159	-3.97797554012949	down
FXR1	-0.0738360198663397	10.1080884224241	-2.40437132142884	0.0173481554240139	0.0391075777529116	-3.99698690961665	down
ULK1	-0.0719825870104174	8.77283847365181	-2.40158336193468	0.0174761330720106	0.0392999870546189	-4.00341381174371	down
MIRLET7C	-0.102175597086271	4.20613497200187	-2.39775350461448	0.0176532997145675	0.0396018061723388	-4.01223123536371	down
CISH	-0.077874158875094	8.90385500517935	-2.3866453100124	0.0181761775335161	0.0403817727371129	-4.03773145984172	down
TGFB3	-0.1847666819338	8.68309040307008	-2.38131555925325	0.0184318812597988	0.0408514291383041	-4.04992745905598	down
CDKN1A	-0.100010028651045	8.59274411259356	-2.37508844630318	0.0187346590305634	0.0414229151706942	-4.06414474222619	down
PTPRC	-0.157342913883877	7.50222112014085	-2.37091649763573	0.0189399585045614	0.0417766548832669	-4.07365044294977	down
ITGB2	-0.0981759706524254	8.52910781298895	-2.36865009260124	0.0190523174967793	0.0419241926778771	-4.07880787907783	down
CLEC6A	-0.126556312639201	5.8378745968861	-2.36633942179328	0.0191674761981782	0.0420771739398102	-4.0840613182064	down
MOV10	-0.0649225856229183	9.22677339374179	-2.36284174706634	0.0193429610452144	0.0423615441417759	-4.0920043922637	down
DUSP16	-0.0811026304070452	10.0120092618768	-2.35363659705189	0.0198115905498374	0.0432850390686021	-4.11285659296097	down
STIM1	-0.0718566591153387	8.64525299576081	-2.35023932866937	0.0199870553254151	0.0435651655083515	-4.12053317858072	down
CYSLTR2	-0.174373188963473	7.56414571021592	-2.34818880283508	0.0200936238781119	0.0436941538104226	-4.12516161580065	down
NLRC4	-0.0840857968913005	6.01373866093263	-2.31994448623368	0.0216132649830905	0.0468880713280223	-4.18853101984762	down
