# Supplementary material for: Immune cell infiltration landscape and immune marker molecular typing in preeclampsia
Source: Bioengineered. 2021 Feb 4;12(1):540–54. doi: 10.1080/21655979.2021.1875707 (PMC8806319; doi:10.1080/21655979.2021.1875707)
Supplement: Supplemental Material [file KBIE_A_1875707_SM5546.zip › supplement/Supplementary Table2.txt]

fromNode	toNode	weight	direction	fromAltName	toAltName
ABL1	PRKACA	0.135335112247625	undirected	NA	NA
ABL1	PRKCA	0.1036589578342	undirected	NA	NA
ACAT1	C3AR1	0.122941505382148	undirected	NA	NA
ACAT1	CYBB	0.111790318805568	undirected	NA	NA
ACAT1	NCKAP1L	0.138451092271402	undirected	NA	NA
ACAT1	PIK3CG	0.101998842247754	undirected	NA	NA
ALCAM	BTK	0.103304663382031	undirected	NA	NA
ALCAM	C3AR1	0.147527847543827	undirected	NA	NA
ALCAM	CD4	0.115015274842902	undirected	NA	NA
ALCAM	CD53	0.130278344862374	undirected	NA	NA
ALCAM	CD86	0.118905670781189	undirected	NA	NA
ALCAM	CMKLR1	0.101331807212808	undirected	NA	NA
ALCAM	CYBB	0.129011444128856	undirected	NA	NA
ALCAM	HAVCR2	0.12288296688656	undirected	NA	NA
ALCAM	HCK	0.107289813296677	undirected	NA	NA
ALCAM	ITGAM	0.100836660964827	undirected	NA	NA
ALCAM	LAIR1	0.102221081853261	undirected	NA	NA
ALCAM	LCP2	0.109628468985667	undirected	NA	NA
ALCAM	NCKAP1L	0.17246890556181	undirected	NA	NA
ALCAM	PIK3CG	0.141899786221053	undirected	NA	NA
ALCAM	PTPRC	0.10480362890617	undirected	NA	NA
ALCAM	SYK	0.104113139961988	undirected	NA	NA
ALCAM	TLR1	0.100124269894097	undirected	NA	NA
ALCAM	TLR7	0.105878786624143	undirected	NA	NA
ALCAM	TYROBP	0.103897168919365	undirected	NA	NA
ANGPTL1	C7	0.123153354250475	undirected	NA	NA
ANGPTL1	NCKAP1L	0.100546282856996	undirected	NA	NA
ANGPTL2	CSF1	0.100700667579258	undirected	NA	NA
ARRB2	BTK	0.146478053303439	undirected	NA	NA
ARRB2	C1QA	0.185195117395726	undirected	NA	NA
ARRB2	C1QC	0.204864866978488	undirected	NA	NA
ARRB2	C3AR1	0.186757647771893	undirected	NA	NA
ARRB2	CD180	0.11883900180411	undirected	NA	NA
ARRB2	CD28	0.112017143424321	undirected	NA	NA
ARRB2	CD33	0.142685126852658	undirected	NA	NA
ARRB2	CD37	0.179658335126257	undirected	NA	NA
ARRB2	CD4	0.189780135303882	undirected	NA	NA
ARRB2	CD53	0.178711846588351	undirected	NA	NA
ARRB2	CD86	0.157284853226838	undirected	NA	NA
ARRB2	CMKLR1	0.142828005574082	undirected	NA	NA
ARRB2	CMTM7	0.123380834597297	undirected	NA	NA
ARRB2	CSF1	0.123504225443332	undirected	NA	NA
ARRB2	CYBB	0.146364597106823	undirected	NA	NA
ARRB2	FCER1G	0.141016043431762	undirected	NA	NA
ARRB2	FPR1	0.129687366658917	undirected	NA	NA
ARRB2	HAVCR2	0.1615826789227	undirected	NA	NA
ARRB2	HCK	0.174972989550275	undirected	NA	NA
ARRB2	IFITM2	0.123667196692763	undirected	NA	NA
ARRB2	ITGAM	0.176054062656957	undirected	NA	NA
ARRB2	ITGB2	0.212131973825104	undirected	NA	NA
ARRB2	LAIR1	0.16616670373815	undirected	NA	NA
ARRB2	LCP2	0.171050145704196	undirected	NA	NA
ARRB2	LST1	0.121430639942284	undirected	NA	NA
ARRB2	LY86	0.13355643684786	undirected	NA	NA
ARRB2	MAF	0.114262060605407	undirected	NA	NA
ARRB2	MKNK1	0.102622719561441	undirected	NA	NA
ARRB2	NCKAP1L	0.229542003508566	undirected	NA	NA
ARRB2	NLRC4	0.157497845239333	undirected	NA	NA
ARRB2	PDGFC	0.109904852930679	undirected	NA	NA
ARRB2	PIK3CG	0.19227319963839	undirected	NA	NA
ARRB2	PLTP	0.115764396765672	undirected	NA	NA
ARRB2	PRKCD	0.136131918946659	undirected	NA	NA
ARRB2	PTPRC	0.129321759041612	undirected	NA	NA
ARRB2	PYCARD	0.1920350073296	undirected	NA	NA
ARRB2	SAMHD1	0.123747318283113	undirected	NA	NA
ARRB2	SELPLG	0.180808034924901	undirected	NA	NA
ARRB2	SIGLEC1	0.155044748618072	undirected	NA	NA
ARRB2	SPP1	0.100481227790104	undirected	NA	NA
ARRB2	SYK	0.162467951970365	undirected	NA	NA
ARRB2	TLR1	0.11271380346593	undirected	NA	NA
ARRB2	TLR6	0.133106856299623	undirected	NA	NA
ARRB2	TLR7	0.126362413527758	undirected	NA	NA
ARRB2	TLR8	0.154697407136778	undirected	NA	NA
ARRB2	TNFSF8	0.158345196993063	undirected	NA	NA
ARRB2	TYROBP	0.175957675220448	undirected	NA	NA
ARRB2	VAV1	0.133159828063009	undirected	NA	NA
BMP4	CD28	0.10797851034279	undirected	NA	NA
BMP4	NCKAP1L	0.11196099048094	undirected	NA	NA
BMP5	CD28	0.114586252787472	undirected	NA	NA
BMP5	CXCL14	0.103963194352992	undirected	NA	NA
BMP5	CYBB	0.10791403285527	undirected	NA	NA
BMP5	FREM1	0.100594115861591	undirected	NA	NA
BMP5	NCKAP1L	0.105726815163434	undirected	NA	NA
BMP6	KL	0.127080255127335	undirected	NA	NA
BTK	C1QA	0.135460719537147	undirected	NA	NA
BTK	C1QC	0.134883101640552	undirected	NA	NA
BTK	C3AR1	0.223933063866663	undirected	NA	NA
BTK	CCDC88A	0.11978550997319	undirected	NA	NA
BTK	CD180	0.142048118913155	undirected	NA	NA
BTK	CD200R1	0.122386612928521	undirected	NA	NA
BTK	CD28	0.133056593472132	undirected	NA	NA
BTK	CD33	0.107973191912246	undirected	NA	NA
BTK	CD37	0.120209650637226	undirected	NA	NA
BTK	CD4	0.178935737383005	undirected	NA	NA
BTK	CD53	0.199464888261078	undirected	NA	NA
BTK	CD86	0.177794470396143	undirected	NA	NA
BTK	CMKLR1	0.152694115263612	undirected	NA	NA
BTK	CYBB	0.183377541654959	undirected	NA	NA
BTK	FCER1G	0.159924656975718	undirected	NA	NA
BTK	FPR1	0.121372406081389	undirected	NA	NA
BTK	HAVCR2	0.18341467163284	undirected	NA	NA
BTK	HCK	0.158817655918378	undirected	NA	NA
BTK	IFI16	0.114399556060872	undirected	NA	NA
BTK	ITGAM	0.13717390048298	undirected	NA	NA
BTK	ITGB2	0.15617296474331	undirected	NA	NA
BTK	LAIR1	0.157757530961239	undirected	NA	NA
BTK	LCP2	0.145890798177789	undirected	NA	NA
BTK	LST1	0.131157696645866	undirected	NA	NA
BTK	LY86	0.143700698344168	undirected	NA	NA
BTK	LY96	0.108999020384288	undirected	NA	NA
BTK	NCKAP1L	0.264617483367578	undirected	NA	NA
BTK	NLRC4	0.144958957623735	undirected	NA	NA
BTK	PDGFC	0.101519108119735	undirected	NA	NA
BTK	PIK3CG	0.208045531113184	undirected	NA	NA
BTK	PTPRC	0.149578771303782	undirected	NA	NA
BTK	PYCARD	0.126601449586936	undirected	NA	NA
BTK	SAMHD1	0.131615945870635	undirected	NA	NA
BTK	SELPLG	0.125030855979909	undirected	NA	NA
BTK	SYK	0.160355738174585	undirected	NA	NA
BTK	TLR1	0.145480798635575	undirected	NA	NA
BTK	TLR4	0.125934863422023	undirected	NA	NA
BTK	TLR6	0.149684313155953	undirected	NA	NA
BTK	TLR7	0.153016353549857	undirected	NA	NA
BTK	TLR8	0.16073333288354	undirected	NA	NA
BTK	TNFSF8	0.145296200298037	undirected	NA	NA
BTK	TYROBP	0.171438137900982	undirected	NA	NA
BTK	VAV1	0.120793291559229	undirected	NA	NA
C1QA	C1QC	0.184250174738654	undirected	NA	NA
C1QA	C3AR1	0.203691735581475	undirected	NA	NA
C1QA	CD180	0.122420970475419	undirected	NA	NA
C1QA	CD200R1	0.109725364366055	undirected	NA	NA
C1QA	CD28	0.113427331124548	undirected	NA	NA
C1QA	CD37	0.105446953187656	undirected	NA	NA
C1QA	CD4	0.185307616578219	undirected	NA	NA
C1QA	CD53	0.200048503416502	undirected	NA	NA
C1QA	CD86	0.170099764991087	undirected	NA	NA
C1QA	CMKLR1	0.145647016862472	undirected	NA	NA
C1QA	CYBB	0.159585447747559	undirected	NA	NA
C1QA	FCER1G	0.163528496105383	undirected	NA	NA
C1QA	FPR1	0.104987146804437	undirected	NA	NA
C1QA	HAVCR2	0.173710301251422	undirected	NA	NA
C1QA	HCK	0.17783743943079	undirected	NA	NA
C1QA	ITGAM	0.1550528182782	undirected	NA	NA
C1QA	ITGB2	0.14198553503187	undirected	NA	NA
C1QA	LAIR1	0.162314482157655	undirected	NA	NA
C1QA	LCP2	0.149254331067009	undirected	NA	NA
C1QA	LST1	0.120824447452323	undirected	NA	NA
C1QA	LY86	0.121217829583252	undirected	NA	NA
C1QA	NCKAP1L	0.256071298154929	undirected	NA	NA
C1QA	NLRC4	0.119535250729222	undirected	NA	NA
C1QA	PIK3CG	0.19698395591813	undirected	NA	NA
C1QA	PTPRC	0.130662860880479	undirected	NA	NA
C1QA	PYCARD	0.148297865868196	undirected	NA	NA
C1QA	SELPLG	0.133604698100875	undirected	NA	NA
C1QA	SIGLEC1	0.103081890210095	undirected	NA	NA
C1QA	SYK	0.157398900444936	undirected	NA	NA
C1QA	TLR1	0.123986669164532	undirected	NA	NA
C1QA	TLR4	0.100349591158232	undirected	NA	NA
C1QA	TLR6	0.111298100805239	undirected	NA	NA
C1QA	TLR7	0.12790598945537	undirected	NA	NA
C1QA	TLR8	0.126780933361305	undirected	NA	NA
C1QA	TNFSF8	0.130267884588598	undirected	NA	NA
C1QA	TYROBP	0.20010469417508	undirected	NA	NA
C1QA	VAV1	0.115918165648148	undirected	NA	NA
C1QC	C3AR1	0.200477312339308	undirected	NA	NA
C1QC	CD180	0.118114416880722	undirected	NA	NA
C1QC	CD28	0.104068559512268	undirected	NA	NA
C1QC	CD37	0.104258210006609	undirected	NA	NA
C1QC	CD4	0.201463485518096	undirected	NA	NA
C1QC	CD53	0.205281340415762	undirected	NA	NA
C1QC	CD86	0.167513653359667	undirected	NA	NA
C1QC	CMKLR1	0.14644887409257	undirected	NA	NA
C1QC	CYBB	0.146821245490967	undirected	NA	NA
C1QC	FCER1G	0.159905159645967	undirected	NA	NA
C1QC	HAVCR2	0.179498674974289	undirected	NA	NA
C1QC	HCK	0.187353192706441	undirected	NA	NA
C1QC	ITGAM	0.176272410715676	undirected	NA	NA
C1QC	ITGB2	0.158216659268473	undirected	NA	NA
C1QC	LAIR1	0.179273125824902	undirected	NA	NA
C1QC	LCP2	0.160007623126217	undirected	NA	NA
C1QC	LST1	0.112442497312566	undirected	NA	NA
C1QC	LY86	0.11738740145225	undirected	NA	NA
C1QC	NCKAP1L	0.251064257031231	undirected	NA	NA
C1QC	NLRC4	0.107727010703035	undirected	NA	NA
C1QC	PIK3CG	0.191905621085048	undirected	NA	NA
C1QC	PTPRC	0.119719741451579	undirected	NA	NA
C1QC	PYCARD	0.139181389811681	undirected	NA	NA
C1QC	SELPLG	0.13298138291335	undirected	NA	NA
C1QC	SIGLEC1	0.110740857798072	undirected	NA	NA
C1QC	SYK	0.164343289954089	undirected	NA	NA
C1QC	TLR1	0.112327109911046	undirected	NA	NA
C1QC	TLR7	0.120350447881396	undirected	NA	NA
C1QC	TLR8	0.112471032565693	undirected	NA	NA
C1QC	TNFSF8	0.111587506773596	undirected	NA	NA
C1QC	TYROBP	0.200914689116701	undirected	NA	NA
C1QC	VAV1	0.121232622562779	undirected	NA	NA
C3AR1	CASP1	0.16299684628875	undirected	NA	NA
C3AR1	CCDC88A	0.179260547982347	undirected	NA	NA
C3AR1	CCL2	0.128029052298274	undirected	NA	NA
C3AR1	CD180	0.185646764131074	undirected	NA	NA
C3AR1	CD200R1	0.166790908271064	undirected	NA	NA
C3AR1	CD28	0.152944925265125	undirected	NA	NA
C3AR1	CD33	0.152115430871934	undirected	NA	NA
C3AR1	CD37	0.15931645330586	undirected	NA	NA
C3AR1	CD4	0.201781432692453	undirected	NA	NA
C3AR1	CD53	0.250004995641233	undirected	NA	NA
C3AR1	CD86	0.238909777360919	undirected	NA	NA
C3AR1	CMKLR1	0.207047604381897	undirected	NA	NA
C3AR1	CMTM7	0.128015792047572	undirected	NA	NA
C3AR1	CSF1	0.116550770888939	undirected	NA	NA
C3AR1	CYBB	0.195281907845298	undirected	NA	NA
C3AR1	CYSLTR1	0.131842709945016	undirected	NA	NA
C3AR1	FAP	0.146875817338924	undirected	NA	NA
C3AR1	FCER1G	0.234872803289937	undirected	NA	NA
C3AR1	FGF7	0.112393524411968	undirected	NA	NA
C3AR1	FPR1	0.197402167303627	undirected	NA	NA
C3AR1	GMFG	0.154779909003205	undirected	NA	NA
C3AR1	HAVCR2	0.227060441873542	undirected	NA	NA
C3AR1	HCK	0.215574433990151	undirected	NA	NA
C3AR1	HDAC9	0.109746810972105	undirected	NA	NA
C3AR1	IFI16	0.188419903376052	undirected	NA	NA
C3AR1	IFITM2	0.119587655628999	undirected	NA	NA
C3AR1	IL12RB2	0.1353845008539	undirected	NA	NA
C3AR1	IRAK1BP1	0.101237567556313	undirected	NA	NA
C3AR1	ITGAM	0.201863759323493	undirected	NA	NA
C3AR1	ITGB2	0.213344072079525	undirected	NA	NA
C3AR1	LAIR1	0.217513085862989	undirected	NA	NA
C3AR1	LANCL1	0.10261387645356	undirected	NA	NA
C3AR1	LCP2	0.220175024570097	undirected	NA	NA
C3AR1	LST1	0.203449561048204	undirected	NA	NA
C3AR1	LY86	0.224731027096948	undirected	NA	NA
C3AR1	LY96	0.176797162779092	undirected	NA	NA
C3AR1	MAF	0.12056508115701	undirected	NA	NA
C3AR1	MAP3K5	0.125253004339966	undirected	NA	NA
C3AR1	MKNK1	0.125417942899547	undirected	NA	NA
C3AR1	NAIP	0.120817504809721	undirected	NA	NA
C3AR1	NCKAP1L	0.261394289140656	undirected	NA	NA
C3AR1	NLRC4	0.203654675031066	undirected	NA	NA
C3AR1	PDGFC	0.146761595852312	undirected	NA	NA
C3AR1	PIAS2	0.126229220471985	undirected	NA	NA
C3AR1	PIK3CG	0.203206604354361	undirected	NA	NA
C3AR1	PLTP	0.122558504151094	undirected	NA	NA
C3AR1	PRKCD	0.12155824171128	undirected	NA	NA
C3AR1	PROS1	0.124216142040741	undirected	NA	NA
C3AR1	PTPRC	0.236491447207221	undirected	NA	NA
C3AR1	PYCARD	0.191090863049449	undirected	NA	NA
C3AR1	RNF125	0.10719076957419	undirected	NA	NA
C3AR1	S100A12	0.102583888068379	undirected	NA	NA
C3AR1	S100A8	0.12948414607397	undirected	NA	NA
C3AR1	SAMHD1	0.20689349106257	undirected	NA	NA
C3AR1	SDC2	0.110475811113608	undirected	NA	NA
C3AR1	SELPLG	0.193434220953383	undirected	NA	NA
C3AR1	SIGLEC1	0.119954771911207	undirected	NA	NA
C3AR1	SOX5	0.100821385910198	undirected	NA	NA
C3AR1	SPP1	0.137432986716496	undirected	NA	NA
C3AR1	SYK	0.208043947060062	undirected	NA	NA
C3AR1	TGFBR2	0.104926629505486	undirected	NA	NA
C3AR1	TK2	0.105114417485449	undirected	NA	NA
C3AR1	TLR1	0.233000117701936	undirected	NA	NA
C3AR1	TLR4	0.20833430583397	undirected	NA	NA
C3AR1	TLR6	0.217234109064968	undirected	NA	NA
C3AR1	TLR7	0.186377924049995	undirected	NA	NA
C3AR1	TLR8	0.249037008718753	undirected	NA	NA
C3AR1	TNFSF8	0.213815591600225	undirected	NA	NA
C3AR1	TPST1	0.138834417817833	undirected	NA	NA
C3AR1	TYROBP	0.236536006515684	undirected	NA	NA
C3AR1	VAV1	0.173040968059949	undirected	NA	NA
C5	NCKAP1L	0.119969799518597	undirected	NA	NA
C5	PIK3CG	0.107942841637959	undirected	NA	NA
CASP1	CD200R1	0.112303279428109	undirected	NA	NA
CASP1	CD28	0.122670995066767	undirected	NA	NA
CASP1	CD4	0.103742901865099	undirected	NA	NA
CASP1	CD53	0.130956085082297	undirected	NA	NA
CASP1	CD86	0.111868074477042	undirected	NA	NA
CASP1	CMKLR1	0.109798269467152	undirected	NA	NA
CASP1	CYBB	0.159809972445654	undirected	NA	NA
CASP1	CYSLTR1	0.100671807769014	undirected	NA	NA
CASP1	FCER1G	0.117004836174437	undirected	NA	NA
CASP1	LST1	0.104942977554213	undirected	NA	NA
CASP1	LY86	0.104108245852982	undirected	NA	NA
CASP1	NCKAP1L	0.179114133423006	undirected	NA	NA
CASP1	PIK3CG	0.141189059996911	undirected	NA	NA
CASP1	PTPRC	0.115258830875349	undirected	NA	NA
CASP1	TLR1	0.134374211448253	undirected	NA	NA
CASP1	TLR7	0.126823053318403	undirected	NA	NA
CASP1	TYROBP	0.105338303597226	undirected	NA	NA
CAT	NCKAP1L	0.108339137203313	undirected	NA	NA
CCDC88A	CD180	0.119110616836225	undirected	NA	NA
CCDC88A	CD200R1	0.114334599226853	undirected	NA	NA
CCDC88A	CD28	0.114935723487619	undirected	NA	NA
CCDC88A	CD4	0.122575749738149	undirected	NA	NA
CCDC88A	CD53	0.15626375268232	undirected	NA	NA
CCDC88A	CD86	0.148130190943105	undirected	NA	NA
CCDC88A	CMKLR1	0.122137393022829	undirected	NA	NA
CCDC88A	CYBB	0.155858769550947	undirected	NA	NA
CCDC88A	FCER1G	0.13203175348391	undirected	NA	NA
CCDC88A	HAVCR2	0.137066684403723	undirected	NA	NA
CCDC88A	HCK	0.11396669640746	undirected	NA	NA
CCDC88A	IFI16	0.121432192956648	undirected	NA	NA
CCDC88A	ITGAM	0.101216169787807	undirected	NA	NA
CCDC88A	LAIR1	0.10575658104738	undirected	NA	NA
CCDC88A	LCP2	0.10809426826997	undirected	NA	NA
CCDC88A	LST1	0.104516272968173	undirected	NA	NA
CCDC88A	LY86	0.105571559946352	undirected	NA	NA
CCDC88A	NCKAP1L	0.217753440329202	undirected	NA	NA
CCDC88A	PIK3CG	0.165604028101899	undirected	NA	NA
CCDC88A	PTPRC	0.138204518529099	undirected	NA	NA
CCDC88A	SYK	0.110272136127879	undirected	NA	NA
CCDC88A	TLR1	0.137229909472526	undirected	NA	NA
CCDC88A	TLR4	0.109957275335636	undirected	NA	NA
CCDC88A	TLR6	0.106405876900276	undirected	NA	NA
CCDC88A	TLR7	0.120942916741822	undirected	NA	NA
CCDC88A	TLR8	0.105092457074623	undirected	NA	NA
CCDC88A	TYROBP	0.125980173677152	undirected	NA	NA
CCL2	CD28	0.102172607050795	undirected	NA	NA
CCL2	CYBB	0.141084038179414	undirected	NA	NA
CCL2	NCKAP1L	0.138717375744235	undirected	NA	NA
CCL2	PIK3CG	0.125852890568708	undirected	NA	NA
CCL2	TLR1	0.101817017243741	undirected	NA	NA
CCL2	TLR7	0.115050244822746	undirected	NA	NA
CD180	CD200R1	0.121126399049197	undirected	NA	NA
CD180	CD28	0.136230334014328	undirected	NA	NA
CD180	CD33	0.105226927599587	undirected	NA	NA
CD180	CD37	0.113329279688577	undirected	NA	NA
CD180	CD4	0.149677113760315	undirected	NA	NA
CD180	CD53	0.155499484538981	undirected	NA	NA
CD180	CD86	0.149610842778445	undirected	NA	NA
CD180	CMKLR1	0.135593126075624	undirected	NA	NA
CD180	CYBB	0.16366284344191	undirected	NA	NA
CD180	FAP	0.106800105632554	undirected	NA	NA
CD180	FCER1G	0.148010551868834	undirected	NA	NA
CD180	FPR1	0.120563319512434	undirected	NA	NA
CD180	HAVCR2	0.14846246462453	undirected	NA	NA
CD180	HCK	0.128756551009448	undirected	NA	NA
CD180	IFI16	0.112808993173729	undirected	NA	NA
CD180	ITGAM	0.125394629941508	undirected	NA	NA
CD180	ITGB2	0.126912621867935	undirected	NA	NA
CD180	LAIR1	0.131750230705242	undirected	NA	NA
CD180	LCP2	0.126773600546908	undirected	NA	NA
CD180	LST1	0.129981859710999	undirected	NA	NA
CD180	LY86	0.142217289829531	undirected	NA	NA
CD180	LY96	0.120882640307545	undirected	NA	NA
CD180	NCKAP1L	0.221655163200752	undirected	NA	NA
CD180	NLRC4	0.125193252186292	undirected	NA	NA
CD180	PDGFC	0.111551058647457	undirected	NA	NA
CD180	PIK3CG	0.176761753941093	undirected	NA	NA
CD180	PROS1	0.102279114297605	undirected	NA	NA
CD180	PTPRC	0.134172684703397	undirected	NA	NA
CD180	PYCARD	0.117804538996764	undirected	NA	NA
CD180	SAMHD1	0.114588967831173	undirected	NA	NA
CD180	SELPLG	0.118353869841356	undirected	NA	NA
CD180	SPP1	0.134427722713773	undirected	NA	NA
CD180	SYK	0.133079302158545	undirected	NA	NA
CD180	TLR1	0.132704856633572	undirected	NA	NA
CD180	TLR4	0.127996776182851	undirected	NA	NA
CD180	TLR6	0.135964083208932	undirected	NA	NA
CD180	TLR7	0.140500168153013	undirected	NA	NA
CD180	TLR8	0.13783097850049	undirected	NA	NA
CD180	TNFSF8	0.1322274750531	undirected	NA	NA
CD180	TPST1	0.110692880560218	undirected	NA	NA
CD180	TYROBP	0.142951990636891	undirected	NA	NA
CD180	VAV1	0.119796683459753	undirected	NA	NA
CD200R1	CD28	0.144532891756697	undirected	NA	NA
CD200R1	CD4	0.122563618097652	undirected	NA	NA
CD200R1	CD53	0.132260448673296	undirected	NA	NA
CD200R1	CD86	0.12626166599124	undirected	NA	NA
CD200R1	CMKLR1	0.12521876789574	undirected	NA	NA
CD200R1	CYBB	0.161281258737958	undirected	NA	NA
CD200R1	CYSLTR1	0.103006399001647	undirected	NA	NA
CD200R1	FAP	0.100726508843513	undirected	NA	NA
CD200R1	FCER1G	0.131522657960089	undirected	NA	NA
CD200R1	FPR1	0.119336441884824	undirected	NA	NA
CD200R1	GMFG	0.10641964340342	undirected	NA	NA
CD200R1	HAVCR2	0.120498948620138	undirected	NA	NA
CD200R1	HCK	0.116290722315278	undirected	NA	NA
CD200R1	IFI16	0.116954426669278	undirected	NA	NA
CD200R1	IL12RB2	0.107504600000166	undirected	NA	NA
CD200R1	ITGAM	0.103247266096115	undirected	NA	NA
CD200R1	LAIR1	0.112985807312109	undirected	NA	NA
CD200R1	LCP2	0.107363169837316	undirected	NA	NA
CD200R1	LST1	0.12552013028849	undirected	NA	NA
CD200R1	LY86	0.128060975049188	undirected	NA	NA
CD200R1	LY96	0.134374408708722	undirected	NA	NA
CD200R1	NCKAP1L	0.201192927336139	undirected	NA	NA
CD200R1	NLRC4	0.112642669347073	undirected	NA	NA
CD200R1	PDGFC	0.107131089325224	undirected	NA	NA
CD200R1	PIAS2	0.106161390942208	undirected	NA	NA
CD200R1	PIK3CG	0.163212289534353	undirected	NA	NA
CD200R1	PROS1	0.103227687943788	undirected	NA	NA
CD200R1	PTPRC	0.127635792440888	undirected	NA	NA
CD200R1	PYCARD	0.100629413223033	undirected	NA	NA
CD200R1	SAMHD1	0.104980310353118	undirected	NA	NA
CD200R1	SELPLG	0.103284736544716	undirected	NA	NA
CD200R1	SPP1	0.107116729259686	undirected	NA	NA
CD200R1	SYK	0.113718139124532	undirected	NA	NA
CD200R1	TLR1	0.132166063068243	undirected	NA	NA
CD200R1	TLR4	0.128428839029626	undirected	NA	NA
CD200R1	TLR6	0.123238884294256	undirected	NA	NA
CD200R1	TLR7	0.137872672594051	undirected	NA	NA
CD200R1	TLR8	0.125619138213705	undirected	NA	NA
CD200R1	TNFSF8	0.119526112845899	undirected	NA	NA
CD200R1	TYROBP	0.122520544523857	undirected	NA	NA
CD200R1	VAV1	0.108974555676063	undirected	NA	NA
CD28	CD33	0.102318384406432	undirected	NA	NA
CD28	CD4	0.128576019319217	undirected	NA	NA
CD28	CD53	0.134358956566449	undirected	NA	NA
CD28	CD86	0.12505007477836	undirected	NA	NA
CD28	CMKLR1	0.144287095887274	undirected	NA	NA
CD28	CYBB	0.152434773681973	undirected	NA	NA
CD28	CYSLTR1	0.12678773546119	undirected	NA	NA
CD28	FAP	0.108549072766256	undirected	NA	NA
CD28	FCER1G	0.131331211386697	undirected	NA	NA
CD28	FGF10	0.112548215002609	undirected	NA	NA
CD28	FGF7	0.116404945397389	undirected	NA	NA
CD28	FPR1	0.12169524875841	undirected	NA	NA
CD28	GJA1	0.10694091962054	undirected	NA	NA
CD28	GMFG	0.103151882562887	undirected	NA	NA
CD28	HAVCR2	0.126085389011217	undirected	NA	NA
CD28	HCK	0.128155942818962	undirected	NA	NA
CD28	HDAC9	0.115753788985685	undirected	NA	NA
CD28	IFI16	0.112776469856533	undirected	NA	NA
CD28	IGF1	0.10200395478117	undirected	NA	NA
CD28	IL12RB2	0.12862542023798	undirected	NA	NA
CD28	IRAK1BP1	0.101575047233967	undirected	NA	NA
CD28	ITGAM	0.115283289471441	undirected	NA	NA
CD28	ITGB2	0.103040158481539	undirected	NA	NA
CD28	KITLG	0.109178875180194	undirected	NA	NA
CD28	LAIR1	0.131456375388029	undirected	NA	NA
CD28	LANCL1	0.10365138015077	undirected	NA	NA
CD28	LCP2	0.119390180374528	undirected	NA	NA
CD28	LST1	0.131378777315294	undirected	NA	NA
CD28	LY86	0.143156699877806	undirected	NA	NA
CD28	LY96	0.121304628643113	undirected	NA	NA
CD28	MAF	0.114883294385992	undirected	NA	NA
CD28	MKNK1	0.110954463520892	undirected	NA	NA
CD28	NAIP	0.106617038108783	undirected	NA	NA
CD28	NCKAP1L	0.180941923294214	undirected	NA	NA
CD28	NLRC4	0.106544254965922	undirected	NA	NA
CD28	PDGFC	0.129616287276602	undirected	NA	NA
CD28	PIAS2	0.128552079687049	undirected	NA	NA
CD28	PIK3CG	0.1541223493189	undirected	NA	NA
CD28	PROS1	0.131460737295706	undirected	NA	NA
CD28	PTPRC	0.120263950196089	undirected	NA	NA
CD28	PYCARD	0.104519441402829	undirected	NA	NA
CD28	SAMHD1	0.111029832450519	undirected	NA	NA
CD28	SDC2	0.102888319854352	undirected	NA	NA
CD28	SELPLG	0.106044006938166	undirected	NA	NA
CD28	SLIT2	0.110416104500658	undirected	NA	NA
CD28	SOX5	0.11171381756994	undirected	NA	NA
CD28	SPP1	0.10106394618669	undirected	NA	NA
CD28	SYK	0.130227701433296	undirected	NA	NA
CD28	TLR1	0.135024588261073	undirected	NA	NA
CD28	TLR4	0.132176981830518	undirected	NA	NA
CD28	TLR6	0.119284483941442	undirected	NA	NA
CD28	TLR7	0.145335426138386	undirected	NA	NA
CD28	TLR8	0.122996213240395	undirected	NA	NA
CD28	TNFSF8	0.114698132602334	undirected	NA	NA
CD28	TPST1	0.109565189630567	undirected	NA	NA
CD28	TYROBP	0.123668374481357	undirected	NA	NA
CD28	VAV1	0.132896946935898	undirected	NA	NA
CD33	CD4	0.153397162566883	undirected	NA	NA
CD33	CD53	0.133981280578647	undirected	NA	NA
CD33	CD86	0.115056264098075	undirected	NA	NA
CD33	CMKLR1	0.11732634418056	undirected	NA	NA
CD33	CYBB	0.131609401230361	undirected	NA	NA
CD33	FCER1G	0.102270313362968	undirected	NA	NA
CD33	HAVCR2	0.126081458179926	undirected	NA	NA
CD33	HCK	0.144915903180346	undirected	NA	NA
CD33	ITGAM	0.120018719992699	undirected	NA	NA
CD33	ITGB2	0.103963760526525	undirected	NA	NA
CD33	LAIR1	0.137684750589843	undirected	NA	NA
CD33	LCP2	0.117099206777442	undirected	NA	NA
CD33	NCKAP1L	0.186408067708455	undirected	NA	NA
CD33	PIK3CG	0.165267268883135	undirected	NA	NA
CD33	SYK	0.138666979588788	undirected	NA	NA
CD33	TLR7	0.112651382231776	undirected	NA	NA
CD33	TYROBP	0.126472507694924	undirected	NA	NA
CD33	VAV1	0.113392238839687	undirected	NA	NA
CD37	CD4	0.178589256179206	undirected	NA	NA
CD37	CD53	0.15195767309068	undirected	NA	NA
CD37	CD86	0.13222618208948	undirected	NA	NA
CD37	CMKLR1	0.1252963714011	undirected	NA	NA
CD37	CYBB	0.123550235852516	undirected	NA	NA
CD37	FCER1G	0.110643391251148	undirected	NA	NA
CD37	HAVCR2	0.14896333147868	undirected	NA	NA
CD37	HCK	0.152252883087358	undirected	NA	NA
CD37	ITGAM	0.146748578428929	undirected	NA	NA
CD37	ITGB2	0.142493684570965	undirected	NA	NA
CD37	LAIR1	0.152228993908399	undirected	NA	NA
CD37	LCP2	0.13303681690913	undirected	NA	NA
CD37	NCKAP1L	0.19786326329375	undirected	NA	NA
CD37	PIK3CG	0.173943456585117	undirected	NA	NA
CD37	SYK	0.160738776953009	undirected	NA	NA
CD37	TLR7	0.109606541904216	undirected	NA	NA
CD37	TYROBP	0.146616361558541	undirected	NA	NA
CD37	VAV1	0.124642527378874	undirected	NA	NA
CD4	CD53	0.197000612530508	undirected	NA	NA
CD4	CD86	0.185233457854527	undirected	NA	NA
CD4	CMKLR1	0.175432779085046	undirected	NA	NA
CD4	CMTM7	0.145817032073372	undirected	NA	NA
CD4	CSF1	0.133885821855002	undirected	NA	NA
CD4	CYBB	0.162646464962993	undirected	NA	NA
CD4	FAP	0.108466173278676	undirected	NA	NA
CD4	FCER1G	0.173075763215106	undirected	NA	NA
CD4	FPR1	0.147574536748312	undirected	NA	NA
CD4	GMFG	0.100710440229302	undirected	NA	NA
CD4	HAVCR2	0.190836026242806	undirected	NA	NA
CD4	HCK	0.189692460898376	undirected	NA	NA
CD4	IFI16	0.119103145615395	undirected	NA	NA
CD4	IFITM2	0.129093745665834	undirected	NA	NA
CD4	IL12RB2	0.113080673215624	undirected	NA	NA
CD4	ITGAM	0.193005780447774	undirected	NA	NA
CD4	ITGB2	0.217669950017703	undirected	NA	NA
CD4	LAIR1	0.199337219060944	undirected	NA	NA
CD4	LCP2	0.19513067704743	undirected	NA	NA
CD4	LST1	0.146810092756414	undirected	NA	NA
CD4	LY86	0.169775048500253	undirected	NA	NA
CD4	LY96	0.112161343660117	undirected	NA	NA
CD4	MAF	0.113781846503554	undirected	NA	NA
CD4	MKNK1	0.125498006325784	undirected	NA	NA
CD4	NCKAP1L	0.235461778793349	undirected	NA	NA
CD4	NLRC4	0.163614331932076	undirected	NA	NA
CD4	PDGFC	0.13216492892772	undirected	NA	NA
CD4	PIK3CG	0.190241381856912	undirected	NA	NA
CD4	PLTP	0.130443971007082	undirected	NA	NA
CD4	PRKCD	0.138872890336891	undirected	NA	NA
CD4	PROS1	0.103753074335567	undirected	NA	NA
CD4	PTPRC	0.156398068169751	undirected	NA	NA
CD4	PYCARD	0.182804491314259	undirected	NA	NA
CD4	SAMHD1	0.159128997427634	undirected	NA	NA
CD4	SELPLG	0.181804642740153	undirected	NA	NA
CD4	SIGLEC1	0.153497006493714	undirected	NA	NA
CD4	SPP1	0.119307965732091	undirected	NA	NA
CD4	SYK	0.18669690154708	undirected	NA	NA
CD4	TGFBR2	0.10141682896228	undirected	NA	NA
CD4	TLR1	0.150965478876462	undirected	NA	NA
CD4	TLR4	0.134789625332843	undirected	NA	NA
CD4	TLR6	0.153158589968156	undirected	NA	NA
CD4	TLR7	0.14192364973596	undirected	NA	NA
CD4	TLR8	0.182291067227766	undirected	NA	NA
CD4	TNFSF8	0.172417430637624	undirected	NA	NA
CD4	TPST1	0.120633224881579	undirected	NA	NA
CD4	TYROBP	0.192420268740657	undirected	NA	NA
CD4	VAV1	0.165105224657561	undirected	NA	NA
CD53	CD86	0.225162802073346	undirected	NA	NA
CD53	CMKLR1	0.179590999913222	undirected	NA	NA
CD53	CMTM7	0.116478649388691	undirected	NA	NA
CD53	CYBB	0.200116730654576	undirected	NA	NA
CD53	FAP	0.127298638963364	undirected	NA	NA
CD53	FCER1G	0.213926836149458	undirected	NA	NA
CD53	FPR1	0.174179327138439	undirected	NA	NA
CD53	GMFG	0.130403268891003	undirected	NA	NA
CD53	HAVCR2	0.21255696881214	undirected	NA	NA
CD53	HCK	0.197463268705196	undirected	NA	NA
CD53	IFI16	0.166265876877711	undirected	NA	NA
CD53	IFITM2	0.107138245254007	undirected	NA	NA
CD53	IL12RB2	0.102680887880677	undirected	NA	NA
CD53	ITGAM	0.193532254241931	undirected	NA	NA
CD53	ITGB2	0.218290923723481	undirected	NA	NA
CD53	LAIR1	0.198052298399313	undirected	NA	NA
CD53	LCP2	0.210552287895201	undirected	NA	NA
CD53	LST1	0.173891112696979	undirected	NA	NA
CD53	LY86	0.190614659402097	undirected	NA	NA
CD53	LY96	0.150139481565269	undirected	NA	NA
CD53	MAP3K5	0.114657998459022	undirected	NA	NA
CD53	MKNK1	0.101569180319527	undirected	NA	NA
CD53	NCKAP1L	0.285503299758593	undirected	NA	NA
CD53	NLRC4	0.19422879937106	undirected	NA	NA
CD53	PDGFC	0.119066184471254	undirected	NA	NA
CD53	PIK3CG	0.214281342150514	undirected	NA	NA
CD53	PLTP	0.111380336184148	undirected	NA	NA
CD53	PRKCD	0.118326578211884	undirected	NA	NA
CD53	PTPRC	0.219578384416064	undirected	NA	NA
CD53	PYCARD	0.186359044876923	undirected	NA	NA
CD53	S100A8	0.114763347285725	undirected	NA	NA
CD53	SAMHD1	0.189974073713982	undirected	NA	NA
CD53	SELPLG	0.189663745227778	undirected	NA	NA
CD53	SIGLEC1	0.116631679184717	undirected	NA	NA
CD53	SPP1	0.123368409434418	undirected	NA	NA
CD53	SYK	0.185960268351575	undirected	NA	NA
CD53	TLR1	0.202858804339848	undirected	NA	NA
CD53	TLR4	0.177600064368456	undirected	NA	NA
CD53	TLR6	0.195808054415871	undirected	NA	NA
CD53	TLR7	0.160155773596744	undirected	NA	NA
CD53	TLR8	0.234466569356462	undirected	NA	NA
CD53	TNFSF8	0.203440269027019	undirected	NA	NA
CD53	TPST1	0.116513496377262	undirected	NA	NA
CD53	TYROBP	0.224260789140771	undirected	NA	NA
CD53	VAV1	0.146012140332016	undirected	NA	NA
CD86	CMKLR1	0.159936132190799	undirected	NA	NA
CD86	CYBB	0.190681887695058	undirected	NA	NA
CD86	FAP	0.109420863062417	undirected	NA	NA
CD86	FCER1G	0.194239996090976	undirected	NA	NA
CD86	FPR1	0.157079723986236	undirected	NA	NA
CD86	GMFG	0.120770323990589	undirected	NA	NA
CD86	HAVCR2	0.203546410737791	undirected	NA	NA
CD86	HCK	0.175922650252478	undirected	NA	NA
CD86	IFI16	0.15014796823237	undirected	NA	NA
CD86	ITGAM	0.159433350268537	undirected	NA	NA
CD86	ITGB2	0.184916612552893	undirected	NA	NA
CD86	LAIR1	0.161736114246905	undirected	NA	NA
CD86	LCP2	0.175839354778844	undirected	NA	NA
CD86	LST1	0.160216155218454	undirected	NA	NA
CD86	LY86	0.172122855075664	undirected	NA	NA
CD86	LY96	0.142747432758905	undirected	NA	NA
CD86	MAP3K5	0.106055072723309	undirected	NA	NA
CD86	NCKAP1L	0.283554780224192	undirected	NA	NA
CD86	NLRC4	0.188803199097371	undirected	NA	NA
CD86	PDGFC	0.103813542580861	undirected	NA	NA
CD86	PIK3CG	0.214130006490194	undirected	NA	NA
CD86	PTPRC	0.206335932490203	undirected	NA	NA
CD86	PYCARD	0.162711509989378	undirected	NA	NA
CD86	S100A8	0.109974434306132	undirected	NA	NA
CD86	SAMHD1	0.149341007219543	undirected	NA	NA
CD86	SELPLG	0.16347364830216	undirected	NA	NA
CD86	SPP1	0.118449743035793	undirected	NA	NA
CD86	SYK	0.162276512166646	undirected	NA	NA
CD86	TLR1	0.175294069948315	undirected	NA	NA
CD86	TLR4	0.154701576044482	undirected	NA	NA
CD86	TLR6	0.193221761985225	undirected	NA	NA
CD86	TLR7	0.149161813923176	undirected	NA	NA
CD86	TLR8	0.208063403898588	undirected	NA	NA
CD86	TNFSF8	0.197642742789872	undirected	NA	NA
CD86	TPST1	0.110708812486046	undirected	NA	NA
CD86	TYROBP	0.210835149779958	undirected	NA	NA
CD86	VAV1	0.114631518044233	undirected	NA	NA
CDK6	LGR5	0.102578135376869	undirected	NA	NA
CDK6	NRP2	0.105133510098118	undirected	NA	NA
CMKLR1	CMTM7	0.106396176980777	undirected	NA	NA
CMKLR1	CSF1	0.103114137250817	undirected	NA	NA
CMKLR1	CYBB	0.175071132249803	undirected	NA	NA
CMKLR1	FAP	0.111342063167507	undirected	NA	NA
CMKLR1	FCER1G	0.1536112938854	undirected	NA	NA
CMKLR1	FPR1	0.132889073488922	undirected	NA	NA
CMKLR1	GMFG	0.102945676112261	undirected	NA	NA
CMKLR1	HAVCR2	0.157685137542733	undirected	NA	NA
CMKLR1	HCK	0.153255267410204	undirected	NA	NA
CMKLR1	IFI16	0.124578897565374	undirected	NA	NA
CMKLR1	IL12RB2	0.105540667234833	undirected	NA	NA
CMKLR1	ITGAM	0.152058826688299	undirected	NA	NA
CMKLR1	ITGB2	0.15554783274719	undirected	NA	NA
CMKLR1	LAIR1	0.161265554867485	undirected	NA	NA
CMKLR1	LCP2	0.158723528867039	undirected	NA	NA
CMKLR1	LST1	0.132950290348472	undirected	NA	NA
CMKLR1	LY86	0.154426532949464	undirected	NA	NA
CMKLR1	LY96	0.119210814884649	undirected	NA	NA
CMKLR1	MKNK1	0.102393105436776	undirected	NA	NA
CMKLR1	NCKAP1L	0.239006035856437	undirected	NA	NA
CMKLR1	NLRC4	0.134248839777957	undirected	NA	NA
CMKLR1	PDGFC	0.119493490349314	undirected	NA	NA
CMKLR1	PIK3CG	0.190715586890628	undirected	NA	NA
CMKLR1	PLTP	0.104219145125026	undirected	NA	NA
CMKLR1	PROS1	0.105654012281303	undirected	NA	NA
CMKLR1	PTPRC	0.148548768298604	undirected	NA	NA
CMKLR1	PYCARD	0.139458482940225	undirected	NA	NA
CMKLR1	SAMHD1	0.136612206547064	undirected	NA	NA
CMKLR1	SELPLG	0.143227005918789	undirected	NA	NA
CMKLR1	SIGLEC1	0.105235859531753	undirected	NA	NA
CMKLR1	SPP1	0.104066503361942	undirected	NA	NA
CMKLR1	SYK	0.15220925613328	undirected	NA	NA
CMKLR1	TLR1	0.147740538835885	undirected	NA	NA
CMKLR1	TLR4	0.137947165241763	undirected	NA	NA
CMKLR1	TLR6	0.139469318754317	undirected	NA	NA
CMKLR1	TLR7	0.152368207829887	undirected	NA	NA
CMKLR1	TLR8	0.157998241373401	undirected	NA	NA
CMKLR1	TNFSF8	0.14899210376154	undirected	NA	NA
CMKLR1	TPST1	0.114019370379256	undirected	NA	NA
CMKLR1	TYROBP	0.159447749174808	undirected	NA	NA
CMKLR1	VAV1	0.135852017873985	undirected	NA	NA
CMTM7	HAVCR2	0.105186095635308	undirected	NA	NA
CMTM7	HCK	0.114910437583143	undirected	NA	NA
CMTM7	ITGAM	0.118137418312086	undirected	NA	NA
CMTM7	LAIR1	0.128212355899612	undirected	NA	NA
CMTM7	NCKAP1L	0.153259714488392	undirected	NA	NA
CMTM7	PIK3CG	0.125773658883051	undirected	NA	NA
CMTM7	SYK	0.108617150035597	undirected	NA	NA
CMTM7	TYROBP	0.104574860842889	undirected	NA	NA
CSF1	HCK	0.108135453390449	undirected	NA	NA
CSF1	ITGAM	0.112359257992474	undirected	NA	NA
CSF1	LAIR1	0.118989598823017	undirected	NA	NA
CSF1	NCKAP1L	0.139399331687095	undirected	NA	NA
CSF1	PIK3CG	0.131822797181879	undirected	NA	NA
CSF1	PLXND1	0.11441789452058	undirected	NA	NA
CSF1	SIGLEC1	0.111907633252631	undirected	NA	NA
CSF1	SYK	0.108479726203555	undirected	NA	NA
CSF1	VAV1	0.10365194693315	undirected	NA	NA
CX3CR1	CYBB	0.108832655553609	undirected	NA	NA
CX3CR1	TLR7	0.106598759635985	undirected	NA	NA
CXCL14	FREM1	0.103650931975775	undirected	NA	NA
CXCL14	GJA1	0.103546754864336	undirected	NA	NA
CXCL14	VCAM1	0.125031493883279	undirected	NA	NA
CYBB	CYSLTR1	0.149691660356623	undirected	NA	NA
CYBB	FAP	0.125395896487699	undirected	NA	NA
CYBB	FCER1G	0.194077084441095	undirected	NA	NA
CYBB	FGF7	0.126654128235704	undirected	NA	NA
CYBB	FPR1	0.169705749660069	undirected	NA	NA
CYBB	GMFG	0.135309096930522	undirected	NA	NA
CYBB	HAVCR2	0.177778010645999	undirected	NA	NA
CYBB	HCK	0.18204043464033	undirected	NA	NA
CYBB	HDAC9	0.130081828284043	undirected	NA	NA
CYBB	IFI16	0.158645054992585	undirected	NA	NA
CYBB	IGF1	0.103301077836878	undirected	NA	NA
CYBB	IL12RB2	0.133403587364111	undirected	NA	NA
CYBB	ITGAM	0.154969660636036	undirected	NA	NA
CYBB	ITGB2	0.156056749179749	undirected	NA	NA
CYBB	KITLG	0.101299966234385	undirected	NA	NA
CYBB	LAIR1	0.175570294980406	undirected	NA	NA
CYBB	LANCL1	0.105042548454563	undirected	NA	NA
CYBB	LCP2	0.177894377603914	undirected	NA	NA
CYBB	LST1	0.190063399233264	undirected	NA	NA
CYBB	LY86	0.193293406592256	undirected	NA	NA
CYBB	LY96	0.160181407777561	undirected	NA	NA
CYBB	MAF	0.117141917048502	undirected	NA	NA
CYBB	MAP3K5	0.109853033305285	undirected	NA	NA
CYBB	MKNK1	0.119624932208343	undirected	NA	NA
CYBB	NAIP	0.125040693331348	undirected	NA	NA
CYBB	NCKAP1L	0.220191131470717	undirected	NA	NA
CYBB	NLRC4	0.161679923391758	undirected	NA	NA
CYBB	PDGFC	0.127814842007947	undirected	NA	NA
CYBB	PIAS2	0.127386803595315	undirected	NA	NA
CYBB	PIK3CG	0.180548769654555	undirected	NA	NA
CYBB	PROS1	0.115546061558884	undirected	NA	NA
CYBB	PTPRC	0.200371490589722	undirected	NA	NA
CYBB	PYCARD	0.144669207765388	undirected	NA	NA
CYBB	S100A8	0.113061951334512	undirected	NA	NA
CYBB	SAMHD1	0.159175450719193	undirected	NA	NA
CYBB	SDC2	0.105489746508138	undirected	NA	NA
CYBB	SELPLG	0.144090860061537	undirected	NA	NA
CYBB	SOX5	0.101997597815412	undirected	NA	NA
CYBB	SPP1	0.120187079708074	undirected	NA	NA
CYBB	SYK	0.171679961672759	undirected	NA	NA
CYBB	TLR1	0.20439832105923	undirected	NA	NA
CYBB	TLR4	0.183681849284509	undirected	NA	NA
CYBB	TLR6	0.177024359017523	undirected	NA	NA
CYBB	TLR7	0.177373953847603	undirected	NA	NA
CYBB	TLR8	0.202872760357912	undirected	NA	NA
CYBB	TNFSF8	0.164922431580907	undirected	NA	NA
CYBB	TPST1	0.120383733633765	undirected	NA	NA
CYBB	TYROBP	0.190901368904521	undirected	NA	NA
CYBB	VAV1	0.151800508303654	undirected	NA	NA
CYSLTR1	NCKAP1L	0.152029659907297	undirected	NA	NA
CYSLTR1	PIK3CG	0.130618262611634	undirected	NA	NA
CYSLTR1	TLR7	0.125086580274143	undirected	NA	NA
FAP	FCER1G	0.103919280218623	undirected	NA	NA
FAP	HAVCR2	0.108262859044127	undirected	NA	NA
FAP	NCKAP1L	0.18232433425695	undirected	NA	NA
FAP	PIK3CG	0.136870897706412	undirected	NA	NA
FAP	TLR7	0.101614967031037	undirected	NA	NA
FCER1G	FPR1	0.164220750770525	undirected	NA	NA
FCER1G	GMFG	0.123659673531143	undirected	NA	NA
FCER1G	HAVCR2	0.181816916902934	undirected	NA	NA
FCER1G	HCK	0.164467085162574	undirected	NA	NA
FCER1G	IFI16	0.138672195129089	undirected	NA	NA
FCER1G	ITGAM	0.141114477778256	undirected	NA	NA
FCER1G	ITGB2	0.153623785594712	undirected	NA	NA
FCER1G	LAIR1	0.153234554427343	undirected	NA	NA
FCER1G	LCP2	0.154737525384712	undirected	NA	NA
FCER1G	LST1	0.159842379625258	undirected	NA	NA
FCER1G	LY86	0.165363515614807	undirected	NA	NA
FCER1G	LY96	0.141426521280837	undirected	NA	NA
FCER1G	NCKAP1L	0.275925181287931	undirected	NA	NA
FCER1G	NLRC4	0.172369931363734	undirected	NA	NA
FCER1G	PIK3CG	0.204100233413969	undirected	NA	NA
FCER1G	PTPRC	0.189737355063167	undirected	NA	NA
FCER1G	PYCARD	0.155055802453525	undirected	NA	NA
FCER1G	S100A8	0.112912592668554	undirected	NA	NA
FCER1G	SAMHD1	0.1385553675311	undirected	NA	NA
FCER1G	SELPLG	0.1515950165484	undirected	NA	NA
FCER1G	SPP1	0.123659684574855	undirected	NA	NA
FCER1G	SYK	0.146019777685461	undirected	NA	NA
FCER1G	TLR1	0.17059031939468	undirected	NA	NA
FCER1G	TLR4	0.151399877417902	undirected	NA	NA
FCER1G	TLR6	0.173210883683332	undirected	NA	NA
FCER1G	TLR7	0.150521465907852	undirected	NA	NA
FCER1G	TLR8	0.187230815644166	undirected	NA	NA
FCER1G	TNFSF8	0.180669233344113	undirected	NA	NA
FCER1G	TYROBP	0.199046911148877	undirected	NA	NA
FCER1G	VAV1	0.108412987175505	undirected	NA	NA
FGF10	NCKAP1L	0.114368092927204	undirected	NA	NA
FGF10	PIK3CG	0.109574651544891	undirected	NA	NA
FGF7	NCKAP1L	0.136294049893291	undirected	NA	NA
FGF7	PIK3CG	0.123036036495809	undirected	NA	NA
FGF7	TLR7	0.102814072873415	undirected	NA	NA
FLI1	NCKAP1L	0.108007566620637	undirected	NA	NA
FLI1	TCF4	0.136021643312089	undirected	NA	NA
FPR1	HAVCR2	0.145431635560556	undirected	NA	NA
FPR1	HCK	0.151220909624219	undirected	NA	NA
FPR1	ITGAM	0.114200540129226	undirected	NA	NA
FPR1	LAIR1	0.132960752970795	undirected	NA	NA
FPR1	LCP2	0.122472914366068	undirected	NA	NA
FPR1	LST1	0.135443637393543	undirected	NA	NA
FPR1	LY86	0.126689344540614	undirected	NA	NA
FPR1	NCKAP1L	0.234771440747083	undirected	NA	NA
FPR1	NLRC4	0.113083666164683	undirected	NA	NA
FPR1	PIK3CG	0.183518028163741	undirected	NA	NA
FPR1	PTPRC	0.132782705852982	undirected	NA	NA
FPR1	PYCARD	0.102928481747984	undirected	NA	NA
FPR1	S100A8	0.101529766019709	undirected	NA	NA
FPR1	SYK	0.127747103378559	undirected	NA	NA
FPR1	TLR1	0.135870611437007	undirected	NA	NA
FPR1	TLR4	0.101910883440057	undirected	NA	NA
FPR1	TLR6	0.10074649632385	undirected	NA	NA
FPR1	TLR7	0.134367996626898	undirected	NA	NA
FPR1	TLR8	0.107774092549437	undirected	NA	NA
FPR1	TNFSF8	0.11997983951585	undirected	NA	NA
FPR1	TYROBP	0.175255870806793	undirected	NA	NA
FREM1	GJA1	0.105452876723292	undirected	NA	NA
FREM1	SLIT2	0.109855376685694	undirected	NA	NA
GJA1	NCKAP1L	0.113497655897303	undirected	NA	NA
GMFG	HAVCR2	0.105880722191448	undirected	NA	NA
GMFG	HCK	0.100978036687767	undirected	NA	NA
GMFG	LST1	0.102612371147035	undirected	NA	NA
GMFG	NCKAP1L	0.183033176078345	undirected	NA	NA
GMFG	PIK3CG	0.136547241495377	undirected	NA	NA
GMFG	PTPRC	0.119291056972904	undirected	NA	NA
GMFG	TLR1	0.12378633272808	undirected	NA	NA
GMFG	TLR4	0.106256169884102	undirected	NA	NA
GMFG	TLR7	0.107370842621771	undirected	NA	NA
GMFG	TYROBP	0.119724306911934	undirected	NA	NA
HAVCR2	HCK	0.167107477147438	undirected	NA	NA
HAVCR2	IFI16	0.131909461672059	undirected	NA	NA
HAVCR2	ITGAM	0.16816092054905	undirected	NA	NA
HAVCR2	ITGB2	0.198506063543075	undirected	NA	NA
HAVCR2	LAIR1	0.166816456788639	undirected	NA	NA
HAVCR2	LCP2	0.176487798175124	undirected	NA	NA
HAVCR2	LST1	0.147679213054012	undirected	NA	NA
HAVCR2	LY86	0.164420411832722	undirected	NA	NA
HAVCR2	LY96	0.126993961928322	undirected	NA	NA
HAVCR2	NCKAP1L	0.27117426347667	undirected	NA	NA
HAVCR2	NLRC4	0.179206684853922	undirected	NA	NA
HAVCR2	PDGFC	0.115733461944163	undirected	NA	NA
HAVCR2	PIK3CG	0.207897507609975	undirected	NA	NA
HAVCR2	PRKCD	0.101384959111586	undirected	NA	NA
HAVCR2	PTPRC	0.177080301834785	undirected	NA	NA
HAVCR2	PYCARD	0.162299203571686	undirected	NA	NA
HAVCR2	SAMHD1	0.153200563261146	undirected	NA	NA
HAVCR2	SELPLG	0.163537019345623	undirected	NA	NA
HAVCR2	SIGLEC1	0.106258440704631	undirected	NA	NA
HAVCR2	SPP1	0.123690659716215	undirected	NA	NA
HAVCR2	SYK	0.1661279804015	undirected	NA	NA
HAVCR2	TLR1	0.157053758907071	undirected	NA	NA
HAVCR2	TLR4	0.141192671932542	undirected	NA	NA
HAVCR2	TLR6	0.179391689119894	undirected	NA	NA
HAVCR2	TLR7	0.145679637921093	undirected	NA	NA
HAVCR2	TLR8	0.190741695978926	undirected	NA	NA
HAVCR2	TNFSF8	0.184578662839449	undirected	NA	NA
HAVCR2	TPST1	0.111239890924757	undirected	NA	NA
HAVCR2	TYROBP	0.195797411432726	undirected	NA	NA
HAVCR2	VAV1	0.128767550700822	undirected	NA	NA
HCK	IFI16	0.111024799703992	undirected	NA	NA
HCK	IFITM2	0.108155375328479	undirected	NA	NA
HCK	ITGAM	0.17452792703036	undirected	NA	NA
HCK	ITGB2	0.199703611154212	undirected	NA	NA
HCK	LAIR1	0.171929663827751	undirected	NA	NA
HCK	LCP2	0.182381723857809	undirected	NA	NA
HCK	LST1	0.153987909385943	undirected	NA	NA
HCK	LY86	0.158266339177518	undirected	NA	NA
HCK	LY96	0.105202395010074	undirected	NA	NA
HCK	MAF	0.100075837292173	undirected	NA	NA
HCK	NCKAP1L	0.253965054306765	undirected	NA	NA
HCK	NLRC4	0.17623808649767	undirected	NA	NA
HCK	PDGFC	0.10416735154997	undirected	NA	NA
HCK	PIK3CG	0.211843534969596	undirected	NA	NA
HCK	PRKCD	0.114883551842794	undirected	NA	NA
HCK	PTPRC	0.16548499532665	undirected	NA	NA
HCK	PYCARD	0.190882612010323	undirected	NA	NA
HCK	S100A8	0.113370869908999	undirected	NA	NA
HCK	SAMHD1	0.135042894832007	undirected	NA	NA
HCK	SELPLG	0.179309541184057	undirected	NA	NA
HCK	SIGLEC1	0.118934430030644	undirected	NA	NA
HCK	SYK	0.165192289496309	undirected	NA	NA
HCK	TLR1	0.14875787555841	undirected	NA	NA
HCK	TLR4	0.124909851847453	undirected	NA	NA
HCK	TLR6	0.15485472247674	undirected	NA	NA
HCK	TLR7	0.151544332054258	undirected	NA	NA
HCK	TLR8	0.183525722847582	undirected	NA	NA
HCK	TNFSF8	0.168758721772569	undirected	NA	NA
HCK	TYROBP	0.194904011965899	undirected	NA	NA
HCK	VAV1	0.136173244673533	undirected	NA	NA
HDAC9	NCKAP1L	0.136529923339833	undirected	NA	NA
HDAC9	PIK3CG	0.130279627623379	undirected	NA	NA
HDAC9	TLR7	0.114257222136829	undirected	NA	NA
IFI16	LAIR1	0.104865640737538	undirected	NA	NA
IFI16	LCP2	0.110979541037588	undirected	NA	NA
IFI16	LST1	0.106921784453118	undirected	NA	NA
IFI16	LY86	0.108159862923186	undirected	NA	NA
IFI16	LY96	0.112516439766367	undirected	NA	NA
IFI16	NCKAP1L	0.215291423062425	undirected	NA	NA
IFI16	PIK3CG	0.156216763622995	undirected	NA	NA
IFI16	PTPRC	0.154917377163976	undirected	NA	NA
IFI16	SAMHD1	0.10188175145565	undirected	NA	NA
IFI16	SYK	0.100525168325837	undirected	NA	NA
IFI16	TLR1	0.159276291450535	undirected	NA	NA
IFI16	TLR4	0.1242631000109	undirected	NA	NA
IFI16	TLR6	0.107946678777034	undirected	NA	NA
IFI16	TLR7	0.123398470559827	undirected	NA	NA
IFI16	TLR8	0.112906182079111	undirected	NA	NA
IFI16	TYROBP	0.127608364147967	undirected	NA	NA
IFITM2	LAIR1	0.108133449769764	undirected	NA	NA
IFITM2	NCKAP1L	0.14709275505242	undirected	NA	NA
IFITM2	PIK3CG	0.12712976307802	undirected	NA	NA
IFITM2	SYK	0.105613156673859	undirected	NA	NA
IFITM2	TYROBP	0.107437679129953	undirected	NA	NA
IFNA13	NCKAP1L	0.115895226037186	undirected	NA	NA
IGF1	NCKAP1L	0.104687622125378	undirected	NA	NA
IL12RB2	LAIR1	0.100451297962253	undirected	NA	NA
IL12RB2	NCKAP1L	0.160960573480985	undirected	NA	NA
IL12RB2	PIK3CG	0.140032841129421	undirected	NA	NA
IL12RB2	TLR7	0.123524673272559	undirected	NA	NA
IL12RB2	VAV1	0.101650916660967	undirected	NA	NA
IL33	KL	0.105732794103666	undirected	NA	NA
IL33	RARB	0.103480980679757	undirected	NA	NA
IRAK1BP1	NCKAP1L	0.112499816629637	undirected	NA	NA
ITGAM	ITGB2	0.193754542505684	undirected	NA	NA
ITGAM	LAIR1	0.172701685861018	undirected	NA	NA
ITGAM	LCP2	0.163427259782753	undirected	NA	NA
ITGAM	LST1	0.107940578891259	undirected	NA	NA
ITGAM	LY86	0.124284090904152	undirected	NA	NA
ITGAM	NCKAP1L	0.239497410621856	undirected	NA	NA
ITGAM	NLRC4	0.142187449919216	undirected	NA	NA
ITGAM	PDGFC	0.100143309385139	undirected	NA	NA
ITGAM	PIK3CG	0.195145805015548	undirected	NA	NA
ITGAM	PRKCD	0.118828612519934	undirected	NA	NA
ITGAM	PTPRC	0.129287901361113	undirected	NA	NA
ITGAM	PYCARD	0.157250222573483	undirected	NA	NA
ITGAM	SAMHD1	0.129044493787896	undirected	NA	NA
ITGAM	SELPLG	0.175493430432307	undirected	NA	NA
ITGAM	SIGLEC1	0.141033193708421	undirected	NA	NA
ITGAM	SYK	0.162923834324631	undirected	NA	NA
ITGAM	TLR1	0.11500427985504	undirected	NA	NA
ITGAM	TLR4	0.100261994814732	undirected	NA	NA
ITGAM	TLR6	0.131574819165102	undirected	NA	NA
ITGAM	TLR7	0.132762315532686	undirected	NA	NA
ITGAM	TLR8	0.147276053100231	undirected	NA	NA
ITGAM	TNFSF8	0.140457720436728	undirected	NA	NA
ITGAM	TYROBP	0.166251736349961	undirected	NA	NA
ITGAM	VAV1	0.125138572414878	undirected	NA	NA
ITGB2	LAIR1	0.193669166027897	undirected	NA	NA
ITGB2	LCP2	0.186449118861672	undirected	NA	NA
ITGB2	LST1	0.116962009606184	undirected	NA	NA
ITGB2	LY86	0.12491618565207	undirected	NA	NA
ITGB2	NCKAP1L	0.254172508153782	undirected	NA	NA
ITGB2	NLRC4	0.126758937047224	undirected	NA	NA
ITGB2	PIK3CG	0.205525225955486	undirected	NA	NA
ITGB2	PRKCD	0.111140850862375	undirected	NA	NA
ITGB2	PTPRC	0.130151974160769	undirected	NA	NA
ITGB2	PYCARD	0.141028350403008	undirected	NA	NA
ITGB2	SAMHD1	0.110732332256391	undirected	NA	NA
ITGB2	SELPLG	0.140289171027495	undirected	NA	NA
ITGB2	SIGLEC1	0.110101346071816	undirected	NA	NA
ITGB2	SYK	0.187936337188838	undirected	NA	NA
ITGB2	TLR1	0.121327309200858	undirected	NA	NA
ITGB2	TLR6	0.106855038162547	undirected	NA	NA
ITGB2	TLR7	0.130310553117509	undirected	NA	NA
ITGB2	TLR8	0.131711094850982	undirected	NA	NA
ITGB2	TNFSF8	0.121863186722237	undirected	NA	NA
ITGB2	TYROBP	0.196135578607171	undirected	NA	NA
ITGB2	VAV1	0.137241707708818	undirected	NA	NA
KITLG	NCKAP1L	0.102878697752339	undirected	NA	NA
LAIR1	LCP2	0.177208404469758	undirected	NA	NA
LAIR1	LST1	0.131237955858204	undirected	NA	NA
LAIR1	LY86	0.149689476216797	undirected	NA	NA
LAIR1	MKNK1	0.109801994990146	undirected	NA	NA
LAIR1	NCKAP1L	0.248429803333146	undirected	NA	NA
LAIR1	NLRC4	0.147393425872342	undirected	NA	NA
LAIR1	PDGFC	0.108313576506408	undirected	NA	NA
LAIR1	PIK3CG	0.199700138855238	undirected	NA	NA
LAIR1	PLTP	0.108453827156266	undirected	NA	NA
LAIR1	PRKCD	0.12646576296945	undirected	NA	NA
LAIR1	PTPRC	0.141342462512944	undirected	NA	NA
LAIR1	PYCARD	0.158389627705015	undirected	NA	NA
LAIR1	SAMHD1	0.146007120168713	undirected	NA	NA
LAIR1	SELPLG	0.161704863426868	undirected	NA	NA
LAIR1	SIGLEC1	0.135105148578363	undirected	NA	NA
LAIR1	SYK	0.165295403667085	undirected	NA	NA
LAIR1	TLR1	0.138119133877101	undirected	NA	NA
LAIR1	TLR4	0.117891350639436	undirected	NA	NA
LAIR1	TLR6	0.13515663379049	undirected	NA	NA
LAIR1	TLR7	0.151866582981093	undirected	NA	NA
LAIR1	TLR8	0.164597966736309	undirected	NA	NA
LAIR1	TNFSF8	0.147802892945579	undirected	NA	NA
LAIR1	TYROBP	0.169065504255555	undirected	NA	NA
LAIR1	VAV1	0.14226287322931	undirected	NA	NA
LANCL1	NCKAP1L	0.122700213825154	undirected	NA	NA
LCP2	LST1	0.123131989731617	undirected	NA	NA
LCP2	LY86	0.134889756356714	undirected	NA	NA
LCP2	NCKAP1L	0.254078982410522	undirected	NA	NA
LCP2	NLRC4	0.142747229599844	undirected	NA	NA
LCP2	PIK3CG	0.206953657564185	undirected	NA	NA
LCP2	PRKCD	0.112725130669834	undirected	NA	NA
LCP2	PTPRC	0.153102453911809	undirected	NA	NA
LCP2	PYCARD	0.144221664273481	undirected	NA	NA
LCP2	SAMHD1	0.132758548233069	undirected	NA	NA
LCP2	SELPLG	0.153075482637013	undirected	NA	NA
LCP2	SIGLEC1	0.104932758602447	undirected	NA	NA
LCP2	SYK	0.163256175929649	undirected	NA	NA
LCP2	TLR1	0.139902068566376	undirected	NA	NA
LCP2	TLR4	0.114693078707912	undirected	NA	NA
LCP2	TLR6	0.135375299452636	undirected	NA	NA
LCP2	TLR7	0.145151059957383	undirected	NA	NA
LCP2	TLR8	0.163800339253294	undirected	NA	NA
LCP2	TNFSF8	0.141953896591661	undirected	NA	NA
LCP2	TYROBP	0.18063393986794	undirected	NA	NA
LCP2	VAV1	0.124195017212449	undirected	NA	NA
LGR5	NRP2	0.139491324634349	undirected	NA	NA
LGR5	PARP1	0.136606556065357	undirected	NA	NA
LGR5	ROBO1	0.100035347306503	undirected	NA	NA
LST1	LY86	0.14388176204111	undirected	NA	NA
LST1	LY96	0.119804563758535	undirected	NA	NA
LST1	NCKAP1L	0.238904425147194	undirected	NA	NA
LST1	NLRC4	0.145079201955054	undirected	NA	NA
LST1	PIK3CG	0.1913500646761	undirected	NA	NA
LST1	PTPRC	0.153431367041153	undirected	NA	NA
LST1	PYCARD	0.126153429933859	undirected	NA	NA
LST1	SAMHD1	0.102018951834832	undirected	NA	NA
LST1	SELPLG	0.110574824353022	undirected	NA	NA
LST1	SYK	0.130003413277883	undirected	NA	NA
LST1	TLR1	0.147802041373532	undirected	NA	NA
LST1	TLR4	0.120226387985316	undirected	NA	NA
LST1	TLR6	0.138112220232243	undirected	NA	NA
LST1	TLR7	0.151082801586906	undirected	NA	NA
LST1	TLR8	0.149593647820486	undirected	NA	NA
LST1	TNFSF8	0.138151497300619	undirected	NA	NA
LST1	TYROBP	0.170351344675646	undirected	NA	NA
LST1	VAV1	0.105213946149504	undirected	NA	NA
LTBP2	PLXND1	0.109037713244539	undirected	NA	NA
LTBP2	VIM	0.1148707725306	undirected	NA	NA
LY86	LY96	0.111190186428475	undirected	NA	NA
LY86	NCKAP1L	0.258282765932746	undirected	NA	NA
LY86	NLRC4	0.131846751942785	undirected	NA	NA
LY86	PIK3CG	0.204383948541003	undirected	NA	NA
LY86	PTPRC	0.146108656218012	undirected	NA	NA
LY86	PYCARD	0.122262214076004	undirected	NA	NA
LY86	SAMHD1	0.110474264170065	undirected	NA	NA
LY86	SELPLG	0.115112971004242	undirected	NA	NA
LY86	SYK	0.144886270721234	undirected	NA	NA
LY86	TLR1	0.154393403632728	undirected	NA	NA
LY86	TLR4	0.123030155594422	undirected	NA	NA
LY86	TLR6	0.135609128470117	undirected	NA	NA
LY86	TLR7	0.162521768594386	undirected	NA	NA
LY86	TLR8	0.145130095672948	undirected	NA	NA
LY86	TNFSF8	0.138766510767646	undirected	NA	NA
LY86	TYROBP	0.17548971974741	undirected	NA	NA
LY86	VAV1	0.114176581762496	undirected	NA	NA
LY96	NCKAP1L	0.210140292164345	undirected	NA	NA
LY96	PIK3CG	0.154286994761235	undirected	NA	NA
LY96	PTPRC	0.139993460099263	undirected	NA	NA
LY96	TLR1	0.143610644853672	undirected	NA	NA
LY96	TLR4	0.114665943396919	undirected	NA	NA
LY96	TLR7	0.125663859032132	undirected	NA	NA
LY96	TYROBP	0.128884887314486	undirected	NA	NA
MAF	NCKAP1L	0.157164570547262	undirected	NA	NA
MAF	PIK3CG	0.143191125388074	undirected	NA	NA
MAF	SYK	0.101925814936306	undirected	NA	NA
MAF	TLR7	0.104189687784685	undirected	NA	NA
MAP3K5	NCKAP1L	0.144450603565612	undirected	NA	NA
MAP3K5	PIK3CG	0.113597158966079	undirected	NA	NA
MAP3K5	PTPRC	0.106654375053011	undirected	NA	NA
MAP3K5	TLR1	0.102338012550985	undirected	NA	NA
MKNK1	NCKAP1L	0.149990388843004	undirected	NA	NA
MKNK1	PIK3CG	0.138442917972746	undirected	NA	NA
MKNK1	SYK	0.100833328058323	undirected	NA	NA
MKNK1	TLR7	0.105946593816741	undirected	NA	NA
MMP8	S100A12	0.106813713626081	undirected	NA	NA
MMP8	S100A8	0.102358409274474	undirected	NA	NA
NAIP	NCKAP1L	0.151285773580627	undirected	NA	NA
NAIP	PIK3CG	0.130642393141949	undirected	NA	NA
NCKAP1L	NLRC4	0.247613796665446	undirected	NA	NA
NCKAP1L	PDGFC	0.184801177586852	undirected	NA	NA
NCKAP1L	PDGFRA	0.116018442184103	undirected	NA	NA
NCKAP1L	PIAS2	0.154042277054547	undirected	NA	NA
NCKAP1L	PIK3CG	0.23021779977145	undirected	NA	NA
NCKAP1L	PLCG2	0.105326281738036	undirected	NA	NA
NCKAP1L	PLTP	0.159364342388341	undirected	NA	NA
NCKAP1L	PRKCD	0.139987670470178	undirected	NA	NA
NCKAP1L	PROS1	0.153705669656844	undirected	NA	NA
NCKAP1L	PTPRC	0.272191532964586	undirected	NA	NA
NCKAP1L	PYCARD	0.234785905866684	undirected	NA	NA
NCKAP1L	RNF125	0.117506372527291	undirected	NA	NA
NCKAP1L	S100A12	0.125303669160762	undirected	NA	NA
NCKAP1L	S100A8	0.155366936829553	undirected	NA	NA
NCKAP1L	SAMHD1	0.231796368335418	undirected	NA	NA
NCKAP1L	SDC2	0.127314701904705	undirected	NA	NA
NCKAP1L	SELPLG	0.235042451651741	undirected	NA	NA
NCKAP1L	SIGLEC1	0.152802916787184	undirected	NA	NA
NCKAP1L	SLIT2	0.103942373815062	undirected	NA	NA
NCKAP1L	SOX5	0.120712248547236	undirected	NA	NA
NCKAP1L	SPP1	0.182676442296292	undirected	NA	NA
NCKAP1L	SYK	0.246695023918414	undirected	NA	NA
NCKAP1L	TGFBR2	0.12781461522898	undirected	NA	NA
NCKAP1L	TK2	0.11586696220011	undirected	NA	NA
NCKAP1L	TLR1	0.260807481944627	undirected	NA	NA
NCKAP1L	TLR4	0.240416204667624	undirected	NA	NA
NCKAP1L	TLR6	0.260308958998222	undirected	NA	NA
NCKAP1L	TLR7	0.21238112877287	undirected	NA	NA
NCKAP1L	TLR8	0.284952910843768	undirected	NA	NA
NCKAP1L	TNFSF8	0.257848273840504	undirected	NA	NA
NCKAP1L	TPST1	0.167620723130989	undirected	NA	NA
NCKAP1L	TYROBP	0.282467918311629	undirected	NA	NA
NCKAP1L	VAV1	0.203506606165391	undirected	NA	NA
NCKAP1L	VPS45	0.109112031081412	undirected	NA	NA
NCKAP1L	VTN	0.10129504127324	undirected	NA	NA
NFATC2	PLXND1	0.110992157250773	undirected	NA	NA
NLRC4	PIK3CG	0.188242835461769	undirected	NA	NA
NLRC4	PTPRC	0.15144234641088	undirected	NA	NA
NLRC4	SELPLG	0.104892314557318	undirected	NA	NA
NLRC4	SYK	0.146962924241427	undirected	NA	NA
NLRC4	TLR1	0.139133832549033	undirected	NA	NA
NLRC4	TLR6	0.105611842715376	undirected	NA	NA
NLRC4	TLR7	0.128113242653636	undirected	NA	NA
NLRC4	TLR8	0.126430519984486	undirected	NA	NA
NLRC4	TYROBP	0.193594370808508	undirected	NA	NA
NLRC4	VAV1	0.104184662201411	undirected	NA	NA
NRP2	PARP1	0.159093501014358	undirected	NA	NA
NRP2	ROBO1	0.128503416167107	undirected	NA	NA
NRP2	SREBF2	0.11111247329662	undirected	NA	NA
PARP1	ROBO1	0.120479990088518	undirected	NA	NA
PARP1	SREBF2	0.109786881760809	undirected	NA	NA
PDGFC	PIK3CG	0.1574285002142	undirected	NA	NA
PDGFC	SYK	0.115736686591943	undirected	NA	NA
PDGFC	TLR7	0.117028836262914	undirected	NA	NA
PDGFC	TYROBP	0.100843538173029	undirected	NA	NA
PDGFC	VAV1	0.100915076110844	undirected	NA	NA
PDGFRA	SLC22A3	0.102779092115162	undirected	NA	NA
PIAS2	PIK3CG	0.128664023763668	undirected	NA	NA
PIAS2	TLR7	0.111150029865695	undirected	NA	NA
PIK3CG	PLTP	0.123538120082788	undirected	NA	NA
PIK3CG	PRKCD	0.119922258723174	undirected	NA	NA
PIK3CG	PROS1	0.128174566092665	undirected	NA	NA
PIK3CG	PTPRC	0.202674486397551	undirected	NA	NA
PIK3CG	PYCARD	0.185790034300196	undirected	NA	NA
PIK3CG	S100A12	0.114819719591819	undirected	NA	NA
PIK3CG	S100A8	0.13340407758305	undirected	NA	NA
PIK3CG	SAMHD1	0.169366881070682	undirected	NA	NA
PIK3CG	SDC2	0.112403544481699	undirected	NA	NA
PIK3CG	SELPLG	0.187779064689569	undirected	NA	NA
PIK3CG	SIGLEC1	0.132074047020704	undirected	NA	NA
PIK3CG	SOX5	0.107552701660837	undirected	NA	NA
PIK3CG	SPP1	0.139271292088965	undirected	NA	NA
PIK3CG	SYK	0.20664791192462	undirected	NA	NA
PIK3CG	TGFBR2	0.1036005646487	undirected	NA	NA
PIK3CG	TLR1	0.196737222625003	undirected	NA	NA
PIK3CG	TLR4	0.182315252112672	undirected	NA	NA
PIK3CG	TLR6	0.199141496668721	undirected	NA	NA
PIK3CG	TLR7	0.179060031417486	undirected	NA	NA
PIK3CG	TLR8	0.214114205829115	undirected	NA	NA
PIK3CG	TNFSF8	0.196792921719782	undirected	NA	NA
PIK3CG	TPST1	0.138903033092028	undirected	NA	NA
PIK3CG	TYROBP	0.217956534532164	undirected	NA	NA
PIK3CG	VAV1	0.175231534224101	undirected	NA	NA
PLXND1	VIM	0.100555541005693	undirected	NA	NA
PRKCD	SYK	0.112315469975528	undirected	NA	NA
PROS1	TLR7	0.106298887898698	undirected	NA	NA
PTPRC	PYCARD	0.120839215726946	undirected	NA	NA
PTPRC	S100A8	0.119238899073568	undirected	NA	NA
PTPRC	SAMHD1	0.128933506253568	undirected	NA	NA
PTPRC	SELPLG	0.124407663785902	undirected	NA	NA
PTPRC	SYK	0.138591186027174	undirected	NA	NA
PTPRC	TLR1	0.194808099029216	undirected	NA	NA
PTPRC	TLR4	0.152622687302103	undirected	NA	NA
PTPRC	TLR6	0.168136403238927	undirected	NA	NA
PTPRC	TLR7	0.149594415631971	undirected	NA	NA
PTPRC	TLR8	0.188498077048675	undirected	NA	NA
PTPRC	TNFSF8	0.153970547714135	undirected	NA	NA
PTPRC	TYROBP	0.198901332880163	undirected	NA	NA
PYCARD	SELPLG	0.126966530710956	undirected	NA	NA
PYCARD	SYK	0.155601435293833	undirected	NA	NA
PYCARD	TLR1	0.113249641947848	undirected	NA	NA
PYCARD	TLR7	0.123255299627992	undirected	NA	NA
PYCARD	TLR8	0.112387646184462	undirected	NA	NA
PYCARD	TNFSF8	0.104585062828439	undirected	NA	NA
PYCARD	TYROBP	0.204941310159154	undirected	NA	NA
PYCARD	VAV1	0.118420511156512	undirected	NA	NA
ROBO1	SREBF2	0.106916421647366	undirected	NA	NA
S100A12	S100A8	0.200397511733875	undirected	NA	NA
S100A8	TLR1	0.10411784328341	undirected	NA	NA
S100A8	TYROBP	0.120748319514071	undirected	NA	NA
SAMHD1	SYK	0.132902582093279	undirected	NA	NA
SAMHD1	TLR1	0.137739069482407	undirected	NA	NA
SAMHD1	TLR4	0.103509336443431	undirected	NA	NA
SAMHD1	TLR6	0.100587327464073	undirected	NA	NA
SAMHD1	TLR7	0.13107888954058	undirected	NA	NA
SAMHD1	TLR8	0.121721681487798	undirected	NA	NA
SAMHD1	TYROBP	0.138778300388474	undirected	NA	NA
SAMHD1	VAV1	0.10151794944126	undirected	NA	NA
SELPLG	SYK	0.151232412585147	undirected	NA	NA
SELPLG	TLR1	0.114751240989771	undirected	NA	NA
SELPLG	TLR7	0.12266698126572	undirected	NA	NA
SELPLG	TLR8	0.105627895927758	undirected	NA	NA
SELPLG	TNFSF8	0.109914656441912	undirected	NA	NA
SELPLG	TYROBP	0.184058533547454	undirected	NA	NA
SELPLG	VAV1	0.111697841818894	undirected	NA	NA
SIGLEC1	SYK	0.119641430866104	undirected	NA	NA
SIGLEC1	VAV1	0.103891504350041	undirected	NA	NA
SPP1	TYROBP	0.117364062413235	undirected	NA	NA
SYK	TLR1	0.131350515233898	undirected	NA	NA
SYK	TLR4	0.118780107526203	undirected	NA	NA
SYK	TLR6	0.146995438192017	undirected	NA	NA
SYK	TLR7	0.149191642747295	undirected	NA	NA
SYK	TLR8	0.164880915826496	undirected	NA	NA
SYK	TNFSF8	0.156214886977265	undirected	NA	NA
SYK	TYROBP	0.16715636954804	undirected	NA	NA
SYK	VAV1	0.13997976351033	undirected	NA	NA
TLR1	TLR4	0.163860768211767	undirected	NA	NA
TLR1	TLR6	0.16050239592734	undirected	NA	NA
TLR1	TLR7	0.160265904450678	undirected	NA	NA
TLR1	TLR8	0.183096142441436	undirected	NA	NA
TLR1	TNFSF8	0.143431684915145	undirected	NA	NA
TLR1	TYROBP	0.16895689810433	undirected	NA	NA
TLR4	TLR6	0.12652780450838	undirected	NA	NA
TLR4	TLR7	0.147567091406292	undirected	NA	NA
TLR4	TLR8	0.13665233445547	undirected	NA	NA
TLR4	TNFSF8	0.115918040552464	undirected	NA	NA
TLR4	TYROBP	0.147986876117229	undirected	NA	NA
TLR6	TLR7	0.143458506788966	undirected	NA	NA
TLR6	TLR8	0.12950791066974	undirected	NA	NA
TLR6	TNFSF8	0.110439205432737	undirected	NA	NA
TLR6	TYROBP	0.184988197042443	undirected	NA	NA
TLR6	VAV1	0.100396900968937	undirected	NA	NA
TLR7	TLR8	0.15698254835715	undirected	NA	NA
TLR7	TNFSF8	0.133952702541322	undirected	NA	NA
TLR7	TPST1	0.103262887508168	undirected	NA	NA
TLR7	TYROBP	0.150074276476192	undirected	NA	NA
TLR7	VAV1	0.13939555828943	undirected	NA	NA
TLR8	TNFSF8	0.126289956503589	undirected	NA	NA
TLR8	TYROBP	0.208284071737212	undirected	NA	NA
TLR8	VAV1	0.116806718013666	undirected	NA	NA
TNFSF8	TYROBP	0.216609060824281	undirected	NA	NA
TNFSF8	VAV1	0.111407739356026	undirected	NA	NA
TPST1	TYROBP	0.102644959178733	undirected	NA	NA
TYROBP	VAV1	0.121979006329928	undirected	NA	NA
