# Supplementary material for: Immune cell infiltration landscape and immune marker molecular typing in preeclampsia
Source: Bioengineered. 2021 Feb 4;12(1):540–54. doi: 10.1080/21655979.2021.1875707 (PMC8806319; doi:10.1080/21655979.2021.1875707)
Supplement: Supplemental Material [file KBIE_A_1875707_SM5546.zip › supplement/Supplementary Table3.txt]

nodeName	altName	nodeAttr[nodesPresent, ]
ABL1	NA	brown
ACAT1	NA	blue
ALCAM	NA	blue
ANGPTL1	NA	blue
ANGPTL2	NA	brown
ARRB2	NA	blue
BMP4	NA	blue
BMP5	NA	brown
BMP6	NA	brown
BTK	NA	blue
C1QA	NA	blue
C1QC	NA	blue
C3AR1	NA	blue
C5	NA	blue
C7	NA	blue
CASP1	NA	blue
CAT	NA	brown
CCDC88A	NA	blue
CCL2	NA	blue
CD180	NA	blue
CD200R1	NA	blue
CD28	NA	blue
CD33	NA	blue
CD37	NA	blue
CD4	NA	blue
CD53	NA	blue
CD86	NA	blue
CDK6	NA	brown
CMKLR1	NA	blue
CMTM7	NA	blue
CSF1	NA	brown
CX3CR1	NA	blue
CXCL14	NA	brown
CYBB	NA	blue
CYSLTR1	NA	blue
FAP	NA	blue
FCER1G	NA	blue
FGF10	NA	blue
FGF7	NA	blue
FLI1	NA	brown
FPR1	NA	blue
FREM1	NA	brown
GJA1	NA	brown
GMFG	NA	blue
HAVCR2	NA	blue
HCK	NA	blue
HDAC9	NA	blue
IFI16	NA	blue
IFITM2	NA	blue
IFNA13	NA	blue
IGF1	NA	brown
IL12RB2	NA	blue
IL33	NA	brown
IRAK1BP1	NA	blue
ITGAM	NA	blue
ITGB2	NA	blue
KITLG	NA	brown
KL	NA	brown
LAIR1	NA	blue
LANCL1	NA	blue
LCP2	NA	blue
LGR5	NA	brown
LST1	NA	blue
LTBP2	NA	brown
LY86	NA	blue
LY96	NA	blue
MAF	NA	blue
MAP3K5	NA	blue
MKNK1	NA	blue
MMP8	NA	blue
NAIP	NA	blue
NCKAP1L	NA	blue
NFATC2	NA	brown
NLRC4	NA	blue
NRP2	NA	brown
PARP1	NA	brown
PDGFC	NA	blue
PDGFRA	NA	blue
PIAS2	NA	blue
PIK3CG	NA	blue
PLCG2	NA	brown
PLTP	NA	blue
PLXND1	NA	brown
PRKACA	NA	brown
PRKCA	NA	brown
PRKCD	NA	blue
PROS1	NA	blue
PTPRC	NA	blue
PYCARD	NA	blue
RARB	NA	brown
RNF125	NA	blue
ROBO1	NA	brown
S100A12	NA	blue
S100A8	NA	blue
SAMHD1	NA	blue
SDC2	NA	brown
SELPLG	NA	blue
SIGLEC1	NA	blue
SLC22A3	NA	blue
SLIT2	NA	brown
SOX5	NA	blue
SPP1	NA	blue
SREBF2	NA	brown
SYK	NA	blue
TCF4	NA	brown
TGFBR2	NA	blue
TK2	NA	blue
TLR1	NA	blue
TLR4	NA	blue
TLR6	NA	blue
TLR7	NA	blue
TLR8	NA	blue
TNFSF8	NA	blue
TPST1	NA	blue
TYROBP	NA	blue
VAV1	NA	blue
VCAM1	NA	brown
VIM	NA	brown
VPS45	NA	blue
VTN	NA	brown
