# Supplementary material for: Immune cell infiltration landscape and immune marker molecular typing in preeclampsia
Source: Bioengineered. 2021 Feb 4;12(1):540–54. doi: 10.1080/21655979.2021.1875707 (PMC8806319; doi:10.1080/21655979.2021.1875707)
Supplement: Supplemental Material [file KBIE_A_1875707_SM5546.zip › supplement/Supplementary Table4.csv]

SUID	altName	AverageShortestPathLength	BetweennessCentrality	ClosenessCentrality	ClusteringCoefficient	Degree	Eccentricity	IsSingleNode	name	NeighborhoodConnectivity	nodeAttr[nodesPresent, ]	NumberOfDirectedEdges	NumberOfUndirectedEdges	PartnerOfMultiEdgedNodePairs	Radiality	selected	SelfLoops	shared name	Stress	TopologicalCoefficient
72	NA	3.12264151	0.0	0.32024169	0.0	1	5	false	SLC22A3	2.0	blue	1	0	0	0.64622642	false	0	SLC22A3	0	0.0
73	NA	1.4	0.0	0.71428571	1.0	3	2	false	SREBF2	4.33333333	brown	3	0	0	0.8	false	0	SREBF2	0	0.86666667
74	NA	3.87735849	0.0	0.25790754	0.0	1	6	false	NFATC2	4.0	brown	1	0	0	0.52044025	false	0	NFATC2	0	0.0
75	NA	2.1509434	0.0	0.46491228	0.0	1	4	false	VTN	93.0	brown	1	0	0	0.8081761	false	0	VTN	0	0.0
76	NA	2.1509434	0.0	0.46491228	0.0	1	4	false	VPS45	93.0	blue	1	0	0	0.8081761	false	0	VPS45	0	0.0
77	NA	2.1509434	0.0	0.46491228	0.0	1	4	false	PLCG2	93.0	brown	1	0	0	0.8081761	false	0	PLCG2	0	0.0
78	NA	2.13207547	0.01886792	0.46902655	0.0	2	4	false	PDGFRA	47.0	blue	2	0	0	0.81132075	false	0	PDGFRA	222	0.5
79	NA	2.99056604	0.0	0.33438486	1.0	2	5	false	MMP8	9.5	blue	2	0	0	0.66823899	false	0	MMP8	0	0.67857143
80	NA	3.86792453	0.0	0.25853659	1.0	2	6	false	VIM	3.0	brown	2	0	0	0.52201258	false	0	VIM	0	0.75
81	NA	3.86792453	0.0	0.25853659	1.0	2	6	false	LTBP2	3.0	brown	2	0	0	0.52201258	false	0	LTBP2	0	0.75
82	NA	1.2	0.03333333	0.83333333	0.83333333	4	2	false	ROBO1	4.0	brown	4	0	0	0.9	false	0	ROBO1	2	0.8
83	NA	1.2	0.03333333	0.83333333	0.83333333	4	2	false	PARP1	4.0	brown	4	0	0	0.9	false	0	PARP1	2	0.8
84	NA	2.0	0.0	0.5	0.0	1	3	false	RARB	2.0	brown	1	0	0	0.66666667	false	0	RARB	0	0.0
85	NA	1.33333333	0.66666667	0.75	0.0	2	2	false	IL33	1.5	brown	2	0	0	0.88888889	false	0	IL33	4	0.5
86	NA	2.1509434	0.0	0.46491228	0.0	1	4	false	IFNA13	93.0	blue	1	0	0	0.8081761	false	0	IFNA13	0	0.0
87	NA	3.12264151	0.0	0.32024169	0.0	1	5	false	TCF4	2.0	brown	1	0	0	0.64622642	false	0	TCF4	0	0.0
88	NA	2.13207547	0.01886792	0.46902655	0.0	2	4	false	FLI1	47.0	brown	2	0	0	0.81132075	false	0	FLI1	222	0.5
89	NA	3.99056604	0.0	0.25059102	0.0	1	6	false	VCAM1	4.0	brown	1	0	0	0.50157233	false	0	VCAM1	0	0.0
90	NA	2.43396226	0.0	0.41085271	1.0	2	5	false	CX3CR1	64.5	blue	2	0	0	0.76100629	false	0	CX3CR1	0	0.92142857
91	NA	2.88679245	0.055885	0.34640523	0.16666667	4	5	false	PLXND1	4.75	brown	4	0	0	0.68553459	false	0	PLXND1	3490	0.28333333
92	NA	1.0	0.23333333	1.0	0.6	5	1	false	NRP2	3.4	brown	5	0	0	1.0	false	0	NRP2	8	0.68
93	NA	1.2	0.1	0.83333333	0.66666667	4	2	false	LGR5	3.75	brown	4	0	0	0.9	false	0	LGR5	4	0.75
94	NA	1.6	0.0	0.625	1.0	2	2	false	CDK6	4.5	brown	2	0	0	0.7	false	0	CDK6	0	0.9
95	NA	2.10377358	0.00532452	0.47533632	0.33333333	3	4	false	SLIT2	55.33333333	brown	3	0	0	0.81603774	false	0	SLIT2	328	0.58510638
96	NA	2.12264151	0.0	0.47111111	1.0	3	4	false	KITLG	77.33333333	brown	3	0	0	0.81289308	false	0	KITLG	0	0.82269504
97	NA	2.12264151	0.0	0.47111111	1.0	3	4	false	IGF1	77.33333333	brown	3	0	0	0.81289308	false	0	IGF1	0	0.82269504
98	NA	2.08490566	0.02058657	0.47963801	0.33333333	4	4	false	GJA1	42.5	brown	4	0	0	0.81918239	false	0	GJA1	984	0.44270833
99	NA	2.13207547	0.0	0.46902655	1.0	3	4	false	FGF10	79.0	blue	3	0	0	0.81132075	false	0	FGF10	0	0.84946237
100	NA	2.1509434	0.0	0.46491228	0.0	1	4	false	CAT	93.0	brown	1	0	0	0.8081761	false	0	CAT	0	0.0
101	NA	2.14150943	0.0	0.46696035	1.0	2	4	false	C5	84.0	blue	2	0	0	0.80974843	false	0	C5	0	0.90322581
102	NA	2.02830189	0.0	0.49302326	1.0	13	4	false	TPST1	63.38461538	blue	13	0	0	0.82861635	false	0	TPST1	0	0.67430442
103	NA	2.14150943	0.0	0.46696035	1.0	2	4	false	TK2	85.0	blue	2	0	0	0.80974843	false	0	TK2	0	0.91397849
104	NA	2.12264151	0.0	0.47111111	1.0	4	4	false	TGFBR2	76.5	blue	4	0	0	0.81289308	false	0	TGFBR2	0	0.82258065
105	NA	2.10377358	0.0	0.47533632	1.0	5	4	false	SOX5	76.8	blue	5	0	0	0.81603774	false	0	SOX5	0	0.81702128
106	NA	2.10377358	0.0	0.47533632	1.0	5	4	false	SDC2	76.8	brown	5	0	0	0.81603774	false	0	SDC2	0	0.81702128
107	NA	2.00943396	0.01325184	0.49765258	0.76923077	14	4	false	S100A8	50.78571429	blue	14	0	0	0.83176101	false	0	S100A8	1224	0.53458647
108	NA	2.10377358	0.00586638	0.47533632	0.7	5	4	false	S100A12	52.2	blue	5	0	0	0.81603774	false	0	S100A12	468	0.55531915
109	NA	2.14150943	0.0	0.46696035	1.0	2	4	false	RNF125	85.0	blue	2	0	0	0.80974843	false	0	RNF125	0	0.91397849
110	NA	2.05660377	0.0	0.48623853	1.0	10	4	false	PROS1	65.6	blue	10	0	0	0.82389937	false	0	PROS1	0	0.69787234
111	NA	2.08490566	0.0	0.47963801	1.0	7	4	false	PIAS2	70.0	blue	7	0	0	0.81918239	false	0	PIAS2	0	0.74468085
112	NA	2.10377358	0.0	0.47533632	1.0	5	4	false	NAIP	76.8	blue	5	0	0	0.81603774	false	0	NAIP	0	0.81702128
113	NA	2.0754717	0.0	0.48181818	1.0	8	4	false	MAP3K5	64.625	blue	8	0	0	0.82075472	false	0	MAP3K5	0	0.6875
114	NA	2.11320755	0.0	0.47321429	1.0	4	4	false	LANCL1	77.25	blue	4	0	0	0.81446541	false	0	LANCL1	0	0.82180851
115	NA	2.13207547	0.0	0.46902655	1.0	3	4	false	IRAK1BP1	79.66666667	blue	3	0	0	0.81132075	false	0	IRAK1BP1	0	0.85663082
116	NA	2.03773585	0.0	0.49074074	1.0	12	4	false	IL12RB2	63.25	blue	12	0	0	0.82704403	false	0	IL12RB2	0	0.67287234
117	NA	2.09433962	0.0	0.47747748	1.0	6	4	false	HDAC9	73.83333333	blue	6	0	0	0.81761006	false	0	HDAC9	0	0.78546099
118	NA	1.97169811	0.0	0.50717703	1.0	19	4	false	GMFG	57.52631579	blue	19	0	0	0.83805031	false	0	GMFG	0	0.61198208
119	NA	2.09433962	0.0	0.47747748	1.0	6	4	false	FGF7	73.83333333	blue	6	0	0	0.81761006	false	0	FGF7	0	0.78546099
120	NA	2.01886792	0.0	0.4953271	1.0	14	4	false	FAP	61.92857143	blue	14	0	0	0.83018868	false	0	FAP	0	0.65881459
121	NA	2.0754717	0.0	0.48181818	1.0	8	4	false	CYSLTR1	63.5	blue	8	0	0	0.82075472	false	0	CYSLTR1	0	0.67553191
122	NA	2.08490566	0.0	0.47963801	1.0	7	4	false	CCL2	69.85714286	blue	7	0	0	0.81918239	false	0	CCL2	0	0.74316109
123	NA	1.98113208	2.2462E-4	0.5047619	0.93464052	18	4	false	CASP1	55.72222222	blue	18	0	0	0.83647799	false	0	CASP1	20	0.5927896
124	NA	1.82075472	3.0808E-4	0.5492228	0.93613445	35	4	false	TLR4	48.77142857	blue	35	0	0	0.86320755	false	0	TLR4	76	0.51884498
125	NA	1.93396226	0.0	0.51707317	1.0	23	4	false	LY96	54.69565217	blue	23	0	0	0.84433962	false	0	LY96	0	0.58186864
126	NA	1.86792453	6.089E-5	0.53535354	0.9816092	30	4	false	IFI16	51.23333333	blue	30	0	0	0.85534591	false	0	IFI16	16	0.54503546
127	NA	1.70754717	0.00481312	0.58563536	0.70860315	47	4	false	CD200R1	41.31914894	blue	47	0	0	0.88207547	false	0	CD200R1	630	0.43956541
128	NA	1.87735849	6.2E-6	0.53266332	0.99753695	29	4	false	CCDC88A	52.75862069	blue	29	0	0	0.85377358	false	0	CCDC88A	2	0.56126192
129	NA	1.33333333	0.66666667	0.75	0.0	2	2	false	KL	1.5	brown	2	0	0	0.88888889	false	0	KL	4	0.5
130	NA	2.0	0.0	0.5	0.0	1	3	false	BMP6	2.0	brown	1	0	0	0.66666667	false	0	BMP6	0	0.0
131	NA	3.0	5.2411E-4	0.33333333	0.33333333	4	5	false	FREM1	4.0	brown	4	0	0	0.66666667	false	0	FREM1	10	0.53571429
132	NA	3.0	0.01891285	0.33333333	0.33333333	4	5	false	CXCL14	3.5	brown	4	0	0	0.66666667	false	0	CXCL14	804	0.46428571
133	NA	2.06603774	0.02853635	0.48401826	0.4	5	4	false	BMP5	48.0	brown	5	0	0	0.82232704	false	0	BMP5	1398	0.49484536
134	NA	2.14150943	0.0	0.46696035	1.0	2	4	false	BMP4	81.0	blue	2	0	0	0.80974843	false	0	BMP4	0	0.87096774
135	NA	1.72641509	0.00392761	0.57923497	0.83333333	40	4	false	VAV1	45.425	blue	40	0	0	0.87893082	false	0	VAV1	568	0.47317708
136	NA	1.81132075	1.0528E-4	0.55208333	0.97142857	36	4	false	TNFSF8	50.08333333	blue	36	0	0	0.86477987	false	0	TNFSF8	36	0.53280142
137	NA	1.77358491	3.1487E-4	0.56382979	0.93589744	40	4	false	TLR8	48.1	blue	40	0	0	0.87106918	false	0	TLR8	100	0.51170213
138	NA	1.80188679	1.9386E-4	0.55497382	0.95345345	37	4	false	TLR6	49.2972973	blue	37	0	0	0.8663522	false	0	TLR6	62	0.52443933
139	NA	2.00943396	4.99E-6	0.49765258	0.99047619	15	4	false	SPP1	60.53333333	blue	15	0	0	0.83176101	false	0	SPP1	2	0.64397163
140	NA	1.94339623	5.3908E-4	0.51456311	0.96078431	18	4	false	SIGLEC1	52.05555556	blue	18	0	0	0.8427673	false	0	SIGLEC1	72	0.54795322
141	NA	1.83018868	3.753E-5	0.54639175	0.98752228	34	4	false	SELPLG	50.97058824	blue	34	0	0	0.86163522	false	0	SELPLG	14	0.5422403
142	NA	1.8490566	6.682E-5	0.54081633	0.97782258	32	4	false	SAMHD1	51.78125	blue	32	0	0	0.85849057	false	0	SAMHD1	22	0.55086436
143	NA	1.83018868	5.038E-5	0.54639175	0.98395722	34	4	false	PYCARD	50.97058824	blue	34	0	0	0.86163522	false	0	PYCARD	18	0.5422403
144	NA	2.03773585	0.0	0.49074074	1.0	13	4	false	PRKCD	57.84615385	blue	13	0	0	0.82704403	false	0	PRKCD	0	0.62200165
145	NA	2.08490566	0.0	0.47963801	1.0	8	4	false	PLTP	65.25	blue	8	0	0	0.81918239	false	0	PLTP	0	0.7016129
146	NA	1.95283019	4.99E-6	0.51207729	0.9952381	21	4	false	PDGFC	57.47619048	blue	21	0	0	0.84119497	false	0	PDGFC	2	0.61144883
147	NA	1.83018868	6.179E-5	0.54639175	0.98039216	34	4	false	NLRC4	51.0	blue	34	0	0	0.86163522	false	0	NLRC4	22	0.54255319
148	NA	2.03773585	0.0	0.49074074	1.0	12	4	false	MKNK1	64.25	blue	12	0	0	0.82704403	false	0	MKNK1	0	0.68351064
149	NA	2.05660377	0.0	0.48623853	1.0	10	4	false	MAF	65.6	blue	10	0	0	0.82389937	false	0	MAF	0	0.69787234
150	NA	1.75471698	7.3196E-4	0.56989247	0.89198606	42	4	false	LY86	46.73809524	blue	42	0	0	0.87421384	false	0	LY86	186	0.49721378
151	NA	1.74528302	9.674E-4	0.57297297	0.87043189	43	4	false	LST1	46.06976744	blue	43	0	0	0.87578616	false	0	LST1	234	0.49010391
152	NA	1.78301887	8.8723E-4	0.56084656	0.88394062	39	4	false	ITGB2	46.87179487	blue	39	0	0	0.86949686	false	0	ITGB2	180	0.49863612
153	NA	2.06603774	0.0	0.48401826	1.0	10	4	false	IFITM2	62.1	blue	10	0	0	0.82232704	false	0	IFITM2	0	0.66774194
154	NA	1.82075472	6.3271E-4	0.5492228	0.9483066	34	4	false	FPR1	50.14705882	blue	34	0	0	0.86320755	false	0	FPR1	102	0.52786378
155	NA	1.68867925	0.00320383	0.59217877	0.77039007	48	4	false	FCER1G	43.04166667	blue	48	0	0	0.88522013	false	0	FCER1G	590	0.45307018
156	NA	2.03773585	0.0	0.49074074	1.0	13	4	false	CMTM7	59.76923077	blue	13	0	0	0.82704403	false	0	CMTM7	0	0.6426799
157	NA	1.9245283	0.0	0.51960784	1.0	24	4	false	CD37	54.04166667	blue	24	0	0	0.84591195	false	0	CD37	0	0.57491135
158	NA	1.93396226	0.0	0.51707317	1.0	23	4	false	CD33	56.17391304	blue	23	0	0	0.84433962	false	0	CD33	0	0.59759482
159	NA	1.47169811	0.07142481	0.67948718	0.41091219	69	4	false	CD28	31.36231884	blue	69	0	0	0.92138365	false	0	CD28	3680	0.32669082
160	NA	1.69811321	0.00294534	0.58888889	0.76684397	48	4	false	CD180	42.89583333	blue	48	0	0	0.8836478	false	0	CD180	526	0.45633865
161	NA	1.82075472	2.9898E-4	0.5492228	0.94621849	35	4	false	C1QC	49.34285714	blue	35	0	0	0.86320755	false	0	C1QC	68	0.52492401
162	NA	1.78301887	4.8452E-4	0.56084656	0.92307692	39	4	false	C1QA	48.1025641	blue	39	0	0	0.86949686	false	0	C1QA	118	0.51172941
163	NA	1.6509434	0.00864413	0.60571429	0.68794326	48	4	false	ARRB2	40.75	blue	48	0	0	0.89150943	false	0	ARRB2	1108	0.42447917
164	NA	1.95283019	0.09146451	0.51207729	0.72527473	14	4	false	CSF1	48.35714286	brown	14	0	0	0.84119497	false	0	CSF1	5798	0.50223214
165	NA	2.94339623	0.0	0.33974359	0.0	1	5	false	ANGPTL2	14.0	brown	1	0	0	0.67610063	false	0	ANGPTL2	0	0.0
166	NA	3.12264151	0.0	0.32024169	0.0	1	5	false	C7	2.0	blue	1	0	0	0.64622642	false	0	C7	0	0.0
167	NA	2.13207547	0.01886792	0.46902655	0.0	2	4	false	ANGPTL1	47.0	blue	2	0	0	0.81132075	false	0	ANGPTL1	222	0.5
168	NA	1.6509434	0.0053763	0.60571429	0.69909502	52	4	false	TYROBP	40.84615385	blue	52	0	0	0.89150943	false	0	TYROBP	886	0.42995951
169	NA	1.59433962	0.02056137	0.62721893	0.56341321	59	4	false	TLR7	36.59322034	blue	59	0	0	0.9009434	false	0	TLR7	1820	0.38928958
170	NA	1.70754717	0.00392211	0.58563536	0.76811594	46	4	false	TLR1	43.17391304	blue	46	0	0	0.88207547	false	0	TLR1	548	0.45446224
171	NA	1.62264151	0.00860695	0.61627907	0.70039216	51	4	false	SYK	40.98039216	blue	51	0	0	0.89622642	false	0	SYK	1194	0.42687908
172	NA	1.71698113	0.00287367	0.58241758	0.7969697	45	4	false	PTPRC	44.0	blue	45	0	0	0.88050314	false	0	PTPRC	468	0.46315789
173	NA	1.72641509	0.00163237	0.57923497	0.82929293	45	4	false	LCP2	44.8	blue	45	0	0	0.87893082	false	0	LCP2	346	0.47659574
174	NA	1.61320755	0.00965066	0.61988304	0.68024133	52	4	false	LAIR1	40.36538462	blue	52	0	0	0.89779874	false	0	LAIR1	1292	0.42047276
175	NA	1.66037736	0.00581296	0.60227273	0.773358	47	4	false	ITGAM	43.23404255	blue	47	0	0	0.88993711	false	0	ITGAM	876	0.45035461
176	NA	1.59433962	0.01062802	0.62721893	0.67706821	53	4	false	HCK	40.22641509	blue	53	0	0	0.9009434	false	0	HCK	1432	0.41470531
177	NA	1.66037736	0.00455455	0.60227273	0.70286576	52	4	false	HAVCR2	40.90384615	blue	52	0	0	0.88993711	false	0	HAVCR2	800	0.4351473
178	NA	1.56603774	0.01324117	0.63855422	0.61716792	57	4	false	CMKLR1	38.29824561	blue	57	0	0	0.90566038	false	0	CMKLR1	1708	0.39894006
179	NA	1.6509434	0.00547465	0.60571429	0.69834087	52	4	false	CD86	40.82692308	blue	52	0	0	0.89150943	false	0	CD86	880	0.42975709
180	NA	1.58490566	0.01148898	0.63095238	0.58679135	59	4	false	CD53	37.3220339	blue	59	0	0	0.90251572	false	0	CD53	1528	0.39286351
181	NA	1.52830189	0.01929156	0.65432099	0.55628415	61	4	false	CD4	36.32786885	blue	61	0	0	0.91194969	false	0	CD4	2162	0.3784153
182	NA	1.72641509	0.00123978	0.57923497	0.84343434	45	4	false	BTK	45.08888889	blue	45	0	0	0.87893082	false	0	BTK	310	0.47966903
183	NA	1.97169811	0.0	0.50717703	1.0	19	4	false	ALCAM	57.42105263	blue	19	0	0	0.83805031	false	0	ALCAM	0	0.61086226
184	NA	1.38679245	0.06458482	0.72108844	0.39135135	75	4	false	PIK3CG	30.49333333	blue	75	0	0	0.93553459	false	0	PIK3CG	4336	0.31436426
185	NA	1.16037736	0.36369533	0.86178862	0.25759701	93	3	false	NCKAP1L	24.84946237	blue	93	0	0	0.97327044	false	0	NCKAP1L	9602	0.26344086
186	NA	1.45283019	0.05844099	0.68831169	0.42236025	70	4	false	CYBB	31.7	blue	70	0	0	0.9245283	false	0	CYBB	3642	0.32680412
187	NA	1.36792453	0.07620207	0.73103448	0.37252221	77	4	false	C3AR1	29.75324675	blue	77	0	0	0.93867925	false	0	C3AR1	4662	0.3067345
188	NA	2.11320755	0.0	0.47321429	1.0	4	4	false	ACAT1	78.75	blue	4	0	0	0.81446541	false	0	ACAT1	0	0.83776596
189	NA	1.5	0.0	0.66666667	0.0	1	2	false	PRKCA	2.0	brown	1	0	0	0.75	false	0	PRKCA	0	0.0
190	NA	1.5	0.0	0.66666667	0.0	1	2	false	PRKACA	2.0	brown	1	0	0	0.75	false	0	PRKACA	0	0.0
191	NA	1.0	1.0	1.0	0.0	2	1	false	ABL1	1.0	brown	2	0	0	1.0	false	0	ABL1	2	0.0
