# Supplementary material for: Immune cell infiltration landscape and immune marker molecular typing in preeclampsia
Source: Bioengineered. 2021 Feb 4;12(1):540–54. doi: 10.1080/21655979.2021.1875707 (PMC8806319; doi:10.1080/21655979.2021.1875707)
Supplement: Supplemental Material [file KBIE_A_1875707_SM5546.zip › supplement/Supplementary Table5.txt]

Node	Module	Degree
VPS45	blue	1
ROBO1	brown	4
RARB	brown	1
NRP2	brown	5
LGR5	brown	4
SLIT2	brown	3
KITLG	brown	3
IGF1	brown	3
FGF10	blue	3
SOX5	blue	5
PROS1	blue	10
PIAS2	blue	7
LANCL1	blue	4
IRAK1BP1	blue	3
IL12RB2	blue	12
HDAC9	blue	6
FGF7	blue	6
CYSLTR1	blue	8
CASP1	blue	18
LY96	blue	23
IFI16	blue	30
CD200R1	blue	47
CCDC88A	blue	29
BMP5	brown	5
VAV1	blue	40
SPP1	blue	15
PDGFC	blue	21
MKNK1	blue	12
MAF	blue	10
LST1	blue	43
FCER1G	blue	48
CD28	blue	69
CD180	blue	48
TLR7	blue	59
SYK	blue	51
HCK	blue	53
CMKLR1	blue	57
PIK3CG	blue	75
NCKAP1L	blue	93
CYBB	blue	70
C3AR1	blue	77
